# Supplementary material for: Targeting the AKT‐P53/CREB pathway with epicatechin for improved prognosis of traumatic brain injury
Source: CNS Neurosci Ther. 2023 Jul 18;30(2):e14364. doi: 10.1111/cns.14364 (PMC10848092; doi:10.1111/cns.14364)
Supplement: Supplementary file 1 — Table S1 [file CNS-30-e14364-s004.xlsx]

## Sheet: Sheet1
	Supplemental Table 1. Reagents used in this study
	Reagents	Company	Cat No.	application
	Rabbit anti-NeuN	Abcam	ab177487	Immunofluorescence staining
	mouse anti-IBA1	Abcam	ab283319	Immunofluorescence staining
	Rabbit anti-CD86	Thermo fisher	MA5-32078	Immunofluorescence staining
	Rabbit anti-CD206	Thermo fisher	PA5-101657	Immunofluorescence staining
	DAPI	Thermo Fisher, USA	D1306	Immunofluorescence staining
	Mouse anti- AKT	Abcam	ab283852	Western blot
	Rabbit anti-CREB	Abcam	ab32515	Western blot
	Rabbit anti-P-CREB	Abcam	ab308157	Western blot
	mouse anti P-AKT	Abcam	ab283852	Western blot
	mouse anti-P-53	Abcam	ab26	Western blot
	AF 488 donkey anti-Mouse IgG	Abcam	ab150113	Secondary Antibody
	AF 488 donkey anti-Rabbit IgG	Abcam	ab150077	Secondary Antibody
	AF 594 donkey anti-Mouse IgG	Abcam	ab150116	Secondary Antibody
	AF 594 donkey anti-Rabbit IgG	Abcam	ab150080	Secondary Antibody
	HRP-linked Anti-Mouse	Cell Signaling Technology, USA	7076	Secondary Antibody
	HRP-linked Anti-Rabbit	Cell Signaling Technology, USA	7074	Secondary Antibody
	Dulbecco’s Modified Eagle Medium (DMEM)	HyClone, USA	SH30243	cell culture
	Fetal Bovine Serum (FBS)	Gibco, USA	10100-147	cell culture
	Penicillin/Streptomycin	Gibco, USA	15070-063	cell culture
	Poly-L-Lysine (PLL)	Sigma-Aldrich, USA	P4707	cell culture
	Lipopolysaccharides (LPS, from Escherichia coli O55:B5)	Sigma-Aldrich, USA	L6529	cell culture
	Epicatechin	MCE	HY-N0001	cell culture
	Akt1-IN-1	MCE	HY-146459	cell culture
	IL1β	Sabbiotech	EK1940	Elisa
	IL4	Sabbiotech	EK1209	Elisa
	IL6	Sabbiotech	EK1221	Elisa
	IL10	Sabbiotech	EK1149	Elisa
	TNF-α	Sabbiotech	EK0517	Elisa
	Calcein AM/PI cytotoxicity assay	Beyotime	C2015S	cytotoxicity assay
	TUNEL assay kit	Beyotime	C1090	TUNEL
