# Supplementary material for: Targeting the AKT‐P53/CREB pathway with epicatechin for improved prognosis of traumatic brain injury
Source: CNS Neurosci Ther. 2023 Jul 18;30(2):e14364. doi: 10.1111/cns.14364 (PMC10848092; doi:10.1111/cns.14364)
Supplement: Supplementary file 2 — Table S2 [file CNS-30-e14364-s002.xlsx]

## Sheet: GeneCards-SearchResults
Gene Symbol	Description	Category	Gifts	GC Id	Relevance score	GeneCards Link
BDNF	Brain Derived Neurotrophic Factor	Protein Coding	56	GC11M027654	83.0045	https://www.genecards.org/cgi-bin/carddisp.pl?gene=BDNF
MAPT	Microtubule Associated Protein Tau	Protein Coding	57	GC17P045894	63.494	https://www.genecards.org/cgi-bin/carddisp.pl?gene=MAPT
PLA2G6	Phospholipase A2 Group VI	Protein Coding	54	GC22M065347	63.2052	https://www.genecards.org/cgi-bin/carddisp.pl?gene=PLA2G6
APC	APC Regulator Of WNT Signaling Pathway	Protein Coding	56	GC05P112707	59.4407	https://www.genecards.org/cgi-bin/carddisp.pl?gene=APC
IL6	Interleukin 6	Protein Coding	58	GC07P022725	58.5231	https://www.genecards.org/cgi-bin/carddisp.pl?gene=IL6
TP53	Tumor Protein P53	Protein Coding	61	GC17M007661	57.3266	https://www.genecards.org/cgi-bin/carddisp.pl?gene=TP53
APOE	Apolipoprotein E	Protein Coding	57	GC19P076400	54.0522	https://www.genecards.org/cgi-bin/carddisp.pl?gene=APOE
PSEN1	Presenilin 1	Protein Coding	60	GC14P073136	50.7714	https://www.genecards.org/cgi-bin/carddisp.pl?gene=PSEN1
GFAP	Glial Fibrillary Acidic Protein	Protein Coding	55	GC17M054384	46.9804	https://www.genecards.org/cgi-bin/carddisp.pl?gene=GFAP
B3GALNT2	Beta-1,3-N-Acetylgalactosaminyltransferase 2	Protein Coding	48	GC01M235440	46.0383	https://www.genecards.org/cgi-bin/carddisp.pl?gene=B3GALNT2
APP	Amyloid Beta Precursor Protein	Protein Coding	58	GC21M025880	45.8027	https://www.genecards.org/cgi-bin/carddisp.pl?gene=APP
POMGNT1	Protein O-Linked Mannose N-Acetylglucosaminyltransferase 1 (Beta 1,2-)	Protein Coding	52	GC01M046188	45.7549	https://www.genecards.org/cgi-bin/carddisp.pl?gene=POMGNT1
TNF	Tumor Necrosis Factor	Protein Coding	59	GC06P096100	45.2264	https://www.genecards.org/cgi-bin/carddisp.pl?gene=TNF
COL4A1	Collagen Type IV Alpha 1 Chain	Protein Coding	55	GC13M110148	44.9265	https://www.genecards.org/cgi-bin/carddisp.pl?gene=COL4A1
SLC2A1	Solute Carrier Family 2 Member 1	Protein Coding	60	GC01M042925	44.7991	https://www.genecards.org/cgi-bin/carddisp.pl?gene=SLC2A1
C19orf12	Chromosome 19 Open Reading Frame 12	Protein Coding	42	GC19M073408	44.7824	https://www.genecards.org/cgi-bin/carddisp.pl?gene=C19orf12
FKTN	Fukutin	Protein Coding	47	GC09P105558	41.9504	https://www.genecards.org/cgi-bin/carddisp.pl?gene=FKTN
GRIN2B	Glutamate Ionotropic Receptor NMDA Type Subunit 2B	Protein Coding	59	GC12M013437	41.4143	https://www.genecards.org/cgi-bin/carddisp.pl?gene=GRIN2B
SLC6A4	Solute Carrier Family 6 Member 4	Protein Coding	55	GC17M030194	41.1777	https://www.genecards.org/cgi-bin/carddisp.pl?gene=SLC6A4
NPPB	Natriuretic Peptide B	Protein Coding	50	GC01M011858	40.9565	https://www.genecards.org/cgi-bin/carddisp.pl?gene=NPPB
SCN1A	Sodium Voltage-Gated Channel Alpha Subunit 1	Protein Coding	55	GC02M165989	40.5377	https://www.genecards.org/cgi-bin/carddisp.pl?gene=SCN1A
FKRP	Fukutin Related Protein	Protein Coding	47	GC19P076445	39.5793	https://www.genecards.org/cgi-bin/carddisp.pl?gene=FKRP
S100B	S100 Calcium Binding Protein B	Protein Coding	51	GC21M051697	37.3346	https://www.genecards.org/cgi-bin/carddisp.pl?gene=S100B
NTRK2	Neurotrophic Receptor Tyrosine Kinase 2	Protein Coding	60	GC09P084668	36.4459	https://www.genecards.org/cgi-bin/carddisp.pl?gene=NTRK2
IL1B	Interleukin 1 Beta	Protein Coding	54	GC02M112829	36.2241	https://www.genecards.org/cgi-bin/carddisp.pl?gene=IL1B
ENO2	Enolase 2	Protein Coding	54	GC12P006913	35.813	https://www.genecards.org/cgi-bin/carddisp.pl?gene=ENO2
GAD1	Glutamate Decarboxylase 1	Protein Coding	56	GC02P170813	35.4943	https://www.genecards.org/cgi-bin/carddisp.pl?gene=GAD1
PTEN	Phosphatase And Tensin Homolog	Protein Coding	59	GC10P095599	35.4353	https://www.genecards.org/cgi-bin/carddisp.pl?gene=PTEN
SOD1	Superoxide Dismutase 1	Protein Coding	60	GC21P031659	34.6765	https://www.genecards.org/cgi-bin/carddisp.pl?gene=SOD1
SNCA	Synuclein Alpha	Protein Coding	59	GC04M089724	34.4352	https://www.genecards.org/cgi-bin/carddisp.pl?gene=SNCA
AQP4	Aquaporin 4	Protein Coding	53	GC18M026852	33.8226	https://www.genecards.org/cgi-bin/carddisp.pl?gene=AQP4
MBP	Myelin Basic Protein	Protein Coding	51	GC18M076978	33.5435	https://www.genecards.org/cgi-bin/carddisp.pl?gene=MBP
COMT	Catechol-O-Methyltransferase	Protein Coding	59	GC22P019941	33.166	https://www.genecards.org/cgi-bin/carddisp.pl?gene=COMT
NGF	Nerve Growth Factor	Protein Coding	58	GC01M115285	32.6619	https://www.genecards.org/cgi-bin/carddisp.pl?gene=NGF
CASP3	Caspase 3	Protein Coding	56	GC04M184627	31.7845	https://www.genecards.org/cgi-bin/carddisp.pl?gene=CASP3
POMK	Protein O-Mannose Kinase	Protein Coding	44	GC08P043093	31.0098	https://www.genecards.org/cgi-bin/carddisp.pl?gene=POMK
TREM2	Triggering Receptor Expressed On Myeloid Cells 2	Protein Coding	51	GC06M075115	30.9357	https://www.genecards.org/cgi-bin/carddisp.pl?gene=TREM2
MMP9	Matrix Metallopeptidase 9	Protein Coding	61	GC20P046008	30.7267	https://www.genecards.org/cgi-bin/carddisp.pl?gene=MMP9
VEGFA	Vascular Endothelial Growth Factor A	Protein Coding	56	GC06P043770	30.7116	https://www.genecards.org/cgi-bin/carddisp.pl?gene=VEGFA
CRP	C-Reactive Protein	Protein Coding	53	GC01M159730	30.5611	https://www.genecards.org/cgi-bin/carddisp.pl?gene=CRP
SPATA5	Spermatogenesis Associated 5	Protein Coding	50	GC04P122923	30.2074	https://www.genecards.org/cgi-bin/carddisp.pl?gene=SPATA5
IFNG	Interferon Gamma	Protein Coding	57	GC12M068154	29.9411	https://www.genecards.org/cgi-bin/carddisp.pl?gene=IFNG
IL10	Interleukin 10	Protein Coding	55	GC01M206767	29.9399	https://www.genecards.org/cgi-bin/carddisp.pl?gene=IL10
HTR2A	5-Hydroxytryptamine Receptor 2A	Protein Coding	55	GC13M046831	29.9171	https://www.genecards.org/cgi-bin/carddisp.pl?gene=HTR2A
SLC6A3	Solute Carrier Family 6 Member 3	Protein Coding	57	GC05M001392	29.6202	https://www.genecards.org/cgi-bin/carddisp.pl?gene=SLC6A3
PIK3CA	Phosphatidylinositol-4,5-Bisphosphate 3-Kinase Catalytic Subunit Alpha	Protein Coding	59	GC03P179148	29.6085	https://www.genecards.org/cgi-bin/carddisp.pl?gene=PIK3CA
TUBB3	Tubulin Beta 3 Class III	Protein Coding	55	GC16P091753	29.1048	https://www.genecards.org/cgi-bin/carddisp.pl?gene=TUBB3
CTNNB1	Catenin Beta 1	Protein Coding	60	GC03P041194	29.0005	https://www.genecards.org/cgi-bin/carddisp.pl?gene=CTNNB1
DRD2	Dopamine Receptor D2	Protein Coding	56	GC11M113409	28.9894	https://www.genecards.org/cgi-bin/carddisp.pl?gene=DRD2
NOS2	Nitric Oxide Synthase 2	Protein Coding	56	GC17M027756	28.968	https://www.genecards.org/cgi-bin/carddisp.pl?gene=NOS2
GRM7	Glutamate Metabotropic Receptor 7	Protein Coding	54	GC03P006770	28.9548	https://www.genecards.org/cgi-bin/carddisp.pl?gene=GRM7
CACNA1A	Calcium Voltage-Gated Channel Subunit Alpha1 A	Protein Coding	55	GC19M013206	28.9505	https://www.genecards.org/cgi-bin/carddisp.pl?gene=CACNA1A
PDGFRB	Platelet Derived Growth Factor Receptor Beta	Protein Coding	60	GC05M150113	28.7335	https://www.genecards.org/cgi-bin/carddisp.pl?gene=PDGFRB
STXBP1	Syntaxin Binding Protein 1	Protein Coding	56	GC09P127605	28.7248	https://www.genecards.org/cgi-bin/carddisp.pl?gene=STXBP1
C9orf72	C9orf72-SMCR8 Complex Subunit	Protein Coding	47	GC09M028650	28.6052	https://www.genecards.org/cgi-bin/carddisp.pl?gene=C9orf72
TGFB1	Transforming Growth Factor Beta 1	Protein Coding	60	GC19M041301	28.3892	https://www.genecards.org/cgi-bin/carddisp.pl?gene=TGFB1
F2	Coagulation Factor II, Thrombin	Protein Coding	56	GC11P046752	28.3663	https://www.genecards.org/cgi-bin/carddisp.pl?gene=F2
SLC1A3	Solute Carrier Family 1 Member 3	Protein Coding	56	GC05P036656	28.2865	https://www.genecards.org/cgi-bin/carddisp.pl?gene=SLC1A3
PRNP	Prion Protein	Protein Coding	55	GC20P004686	28.2062	https://www.genecards.org/cgi-bin/carddisp.pl?gene=PRNP
EGFR	Epidermal Growth Factor Receptor	Protein Coding	62	GC07P055019	28.1093	https://www.genecards.org/cgi-bin/carddisp.pl?gene=EGFR
MFSD2A	MFSD2 Lysolipid Transporter A, Lysophospholipid	Protein Coding	49	GC01P039955	27.7137	https://www.genecards.org/cgi-bin/carddisp.pl?gene=MFSD2A
DCX	Doublecortin	Protein Coding	51	GC0XM111293	27.7053	https://www.genecards.org/cgi-bin/carddisp.pl?gene=DCX
ABCB1	ATP Binding Cassette Subfamily B Member 1	Protein Coding	57	GC07M087504	27.6531	https://www.genecards.org/cgi-bin/carddisp.pl?gene=ABCB1
GRN	Granulin Precursor	Protein Coding	55	GC17P044345	27.504	https://www.genecards.org/cgi-bin/carddisp.pl?gene=GRN
MAPK1	Mitogen-Activated Protein Kinase 1	Protein Coding	59	GC22M021759	27.4896	https://www.genecards.org/cgi-bin/carddisp.pl?gene=MAPK1
SCN8A	Sodium Voltage-Gated Channel Alpha Subunit 8	Protein Coding	56	GC12P051590	27.3878	https://www.genecards.org/cgi-bin/carddisp.pl?gene=SCN8A
CCL2	C-C Motif Chemokine Ligand 2	Protein Coding	56	GC17P034255	27.3864	https://www.genecards.org/cgi-bin/carddisp.pl?gene=CCL2
COL4A2	Collagen Type IV Alpha 2 Chain	Protein Coding	53	GC13P110305	27.3577	https://www.genecards.org/cgi-bin/carddisp.pl?gene=COL4A2
KRAS	KRAS Proto-Oncogene, GTPase	Protein Coding	59	GC12M025204	27.3042	https://www.genecards.org/cgi-bin/carddisp.pl?gene=KRAS
VWF	Von Willebrand Factor	Protein Coding	55	GC12M005949	27.279	https://www.genecards.org/cgi-bin/carddisp.pl?gene=VWF
ACE	Angiotensin I Converting Enzyme	Protein Coding	59	GC17P063477	27.0974	https://www.genecards.org/cgi-bin/carddisp.pl?gene=ACE
SMARCB1	SWI/SNF Related, Matrix Associated, Actin Dependent Regulator Of Chromatin, Subfamily B, Member 1	Protein Coding	53	GC22P023786	27.097	https://www.genecards.org/cgi-bin/carddisp.pl?gene=SMARCB1
PRKN	Parkin RBR E3 Ubiquitin Protein Ligase	Protein Coding	54	GC06M161348	27.0298	https://www.genecards.org/cgi-bin/carddisp.pl?gene=PRKN
ALB	Albumin	Protein Coding	56	GC04P073397	26.8799	https://www.genecards.org/cgi-bin/carddisp.pl?gene=ALB
TSC2	TSC Complex Subunit 2	Protein Coding	56	GC16P014467	26.7066	https://www.genecards.org/cgi-bin/carddisp.pl?gene=TSC2
CXCL8	C-X-C Motif Chemokine Ligand 8	Protein Coding	50	GC04P073740	26.6996	https://www.genecards.org/cgi-bin/carddisp.pl?gene=CXCL8
MTHFR	Methylenetetrahydrofolate Reductase	Protein Coding	54	GC01M011785	26.557	https://www.genecards.org/cgi-bin/carddisp.pl?gene=MTHFR
CKB	Creatine Kinase B	Protein Coding	51	GC14M103519	26.3733	https://www.genecards.org/cgi-bin/carddisp.pl?gene=CKB
CNR1	Cannabinoid Receptor 1	Protein Coding	53	GC06M088139	26.3021	https://www.genecards.org/cgi-bin/carddisp.pl?gene=CNR1
SLC1A2	Solute Carrier Family 1 Member 2	Protein Coding	56	GC11M035267	26.2905	https://www.genecards.org/cgi-bin/carddisp.pl?gene=SLC1A2
AKT1	AKT Serine/Threonine Kinase 1	Protein Coding	61	GC14M104769	26.2243	https://www.genecards.org/cgi-bin/carddisp.pl?gene=AKT1
SCN2A	Sodium Voltage-Gated Channel Alpha Subunit 2	Protein Coding	56	GC02P165194	25.8995	https://www.genecards.org/cgi-bin/carddisp.pl?gene=SCN2A
MAOA	Monoamine Oxidase A	Protein Coding	55	GC0XP043654	25.8051	https://www.genecards.org/cgi-bin/carddisp.pl?gene=MAOA
HTR1A	5-Hydroxytryptamine Receptor 1A	Protein Coding	53	GC05M063960	25.6342	https://www.genecards.org/cgi-bin/carddisp.pl?gene=HTR1A
TUBA1A	Tubulin Alpha 1a	Protein Coding	56	GC12M049184	25.5685	https://www.genecards.org/cgi-bin/carddisp.pl?gene=TUBA1A
NOS1	Nitric Oxide Synthase 1	Protein Coding	56	GC12M117208	25.5677	https://www.genecards.org/cgi-bin/carddisp.pl?gene=NOS1
GLUL	Glutamate-Ammonia Ligase	Protein Coding	55	GC01M182378	25.3829	https://www.genecards.org/cgi-bin/carddisp.pl?gene=GLUL
PDGFB	Platelet Derived Growth Factor Subunit B	Protein Coding	58	GC22M064567	25.3368	https://www.genecards.org/cgi-bin/carddisp.pl?gene=PDGFB
SQSTM1	Sequestosome 1	Protein Coding	55	GC05P179806	25.2849	https://www.genecards.org/cgi-bin/carddisp.pl?gene=SQSTM1
GDNF	Glial Cell Derived Neurotrophic Factor	Protein Coding	56	GC05M037812	25.257	https://www.genecards.org/cgi-bin/carddisp.pl?gene=GDNF
GABRG2	Gamma-Aminobutyric Acid Type A Receptor Subunit Gamma2	Protein Coding	55	GC05P162000	25.1531	https://www.genecards.org/cgi-bin/carddisp.pl?gene=GABRG2
GRIN1	Glutamate Ionotropic Receptor NMDA Type Subunit 1	Protein Coding	57	GC09P137254	24.9869	https://www.genecards.org/cgi-bin/carddisp.pl?gene=GRIN1
ICAM1	Intercellular Adhesion Molecule 1	Protein Coding	57	GC19P010870	24.9312	https://www.genecards.org/cgi-bin/carddisp.pl?gene=ICAM1
TUBB	Tubulin Beta Class I	Protein Coding	57	GC06P096079	24.8317	https://www.genecards.org/cgi-bin/carddisp.pl?gene=TUBB
ATP13A2	ATPase Cation Transporting 13A2	Protein Coding	52	GC01M016985	24.7368	https://www.genecards.org/cgi-bin/carddisp.pl?gene=ATP13A2
POMC	Proopiomelanocortin	Protein Coding	55	GC02M025160	24.6643	https://www.genecards.org/cgi-bin/carddisp.pl?gene=POMC
TH	Tyrosine Hydroxylase	Protein Coding	57	GC11M002163	24.5087	https://www.genecards.org/cgi-bin/carddisp.pl?gene=TH
ATP1A3	ATPase Na+/K+ Transporting Subunit Alpha 3	Protein Coding	55	GC19M041966	24.5036	https://www.genecards.org/cgi-bin/carddisp.pl?gene=ATP1A3
LCN2	Lipocalin 2	Protein Coding	52	GC09P128149	24.2893	https://www.genecards.org/cgi-bin/carddisp.pl?gene=LCN2
HMOX1	Heme Oxygenase 1	Protein Coding	59	GC22P035380	24.2215	https://www.genecards.org/cgi-bin/carddisp.pl?gene=HMOX1
MTOR	Mechanistic Target Of Rapamycin Kinase	Protein Coding	62	GC01M011106	24.1617	https://www.genecards.org/cgi-bin/carddisp.pl?gene=MTOR
SERPINE1	Serpin Family E Member 1	Protein Coding	57	GC07P101127	24.1427	https://www.genecards.org/cgi-bin/carddisp.pl?gene=SERPINE1
NOS3	Nitric Oxide Synthase 3	Protein Coding	56	GC07P151271	24.1198	https://www.genecards.org/cgi-bin/carddisp.pl?gene=NOS3
NTRK1	Neurotrophic Receptor Tyrosine Kinase 1	Protein Coding	57	GC01P156815	24.0064	https://www.genecards.org/cgi-bin/carddisp.pl?gene=NTRK1
TARDBP	TAR DNA Binding Protein	Protein Coding	53	GC01P011013	23.929	https://www.genecards.org/cgi-bin/carddisp.pl?gene=TARDBP
VCP	Valosin Containing Protein	Protein Coding	57	GC09M035056	23.8903	https://www.genecards.org/cgi-bin/carddisp.pl?gene=VCP
ACHE	Acetylcholinesterase (Cartwright Blood Group)	Protein Coding	53	GC07M100889	23.8589	https://www.genecards.org/cgi-bin/carddisp.pl?gene=ACHE
BCL2	BCL2 Apoptosis Regulator	Protein Coding	57	GC18M063123	23.5536	https://www.genecards.org/cgi-bin/carddisp.pl?gene=BCL2
JAM3	Junctional Adhesion Molecule 3	Protein Coding	50	GC11P134068	23.5039	https://www.genecards.org/cgi-bin/carddisp.pl?gene=JAM3
NEFL	Neurofilament Light Chain	Protein Coding	52	GC08M024950	23.4559	https://www.genecards.org/cgi-bin/carddisp.pl?gene=NEFL
KCNQ2	Potassium Voltage-Gated Channel Subfamily Q Member 2	Protein Coding	55	GC20M063400	23.4218	https://www.genecards.org/cgi-bin/carddisp.pl?gene=KCNQ2
MIR142	MicroRNA 142	RNA Gene	24	GC17M058331	23.3992	https://www.genecards.org/cgi-bin/carddisp.pl?gene=MIR142
ENG	Endoglin	Protein Coding	55	GC09M127815	23.3169	https://www.genecards.org/cgi-bin/carddisp.pl?gene=ENG
TTR	Transthyretin	Protein Coding	55	GC18P031557	23.3075	https://www.genecards.org/cgi-bin/carddisp.pl?gene=TTR
MECP2	Methyl-CpG Binding Protein 2	Protein Coding	53	GC0XM154021	23.2552	https://www.genecards.org/cgi-bin/carddisp.pl?gene=MECP2
TLR4	Toll Like Receptor 4	Protein Coding	58	GC09P117704	23.1518	https://www.genecards.org/cgi-bin/carddisp.pl?gene=TLR4
SPTAN1	Spectrin Alpha, Non-Erythrocytic 1	Protein Coding	55	GC09P128552	23.1348	https://www.genecards.org/cgi-bin/carddisp.pl?gene=SPTAN1
RHOA	Ras Homolog Family Member A	Protein Coding	57	GC03M049359	23.0768	https://www.genecards.org/cgi-bin/carddisp.pl?gene=RHOA
PAFAH1B1	Platelet Activating Factor Acetylhydrolase 1b Regulatory Subunit 1	Protein Coding	53	GC17P002593	22.9715	https://www.genecards.org/cgi-bin/carddisp.pl?gene=PAFAH1B1
CHAT	Choline O-Acetyltransferase	Protein Coding	55	GC10P049609	22.9686	https://www.genecards.org/cgi-bin/carddisp.pl?gene=CHAT
NPY	Neuropeptide Y	Protein Coding	51	GC07P024290	22.9651	https://www.genecards.org/cgi-bin/carddisp.pl?gene=NPY
BACE1	Beta-Secretase 1	Protein Coding	53	GC11M117285	22.9346	https://www.genecards.org/cgi-bin/carddisp.pl?gene=BACE1
CSF1R	Colony Stimulating Factor 1 Receptor	Protein Coding	59	GC05M150053	22.9344	https://www.genecards.org/cgi-bin/carddisp.pl?gene=CSF1R
TCF4	Transcription Factor 4	Protein Coding	54	GC18M055222	22.8131	https://www.genecards.org/cgi-bin/carddisp.pl?gene=TCF4
FGF2	Fibroblast Growth Factor 2	Protein Coding	52	GC04P122826	22.7908	https://www.genecards.org/cgi-bin/carddisp.pl?gene=FGF2
TSC1	TSC Complex Subunit 1	Protein Coding	54	GC09M132891	22.6325	https://www.genecards.org/cgi-bin/carddisp.pl?gene=TSC1
CRH	Corticotropin Releasing Hormone	Protein Coding	50	GC08M066176	22.583	https://www.genecards.org/cgi-bin/carddisp.pl?gene=CRH
MAP2	Microtubule Associated Protein 2	Protein Coding	51	GC02P209424	22.4891	https://www.genecards.org/cgi-bin/carddisp.pl?gene=MAP2
RELN	Reelin	Protein Coding	51	GC07M103471	22.4775	https://www.genecards.org/cgi-bin/carddisp.pl?gene=RELN
TMEM106B	Transmembrane Protein 106B	Protein Coding	46	GC07P012231	22.4683	https://www.genecards.org/cgi-bin/carddisp.pl?gene=TMEM106B
MPO	Myeloperoxidase	Protein Coding	59	GC17M058269	22.4269	https://www.genecards.org/cgi-bin/carddisp.pl?gene=MPO
MIR21	MicroRNA 21	RNA Gene	26	GC17P067479	22.274	https://www.genecards.org/cgi-bin/carddisp.pl?gene=MIR21
GRIA1	Glutamate Ionotropic Receptor AMPA Type Subunit 1	Protein Coding	57	GC05P153467	22.2615	https://www.genecards.org/cgi-bin/carddisp.pl?gene=GRIA1
IGF1	Insulin Like Growth Factor 1	Protein Coding	55	GC12M102395	22.1811	https://www.genecards.org/cgi-bin/carddisp.pl?gene=IGF1
CRAT	Carnitine O-Acetyltransferase	Protein Coding	51	GC09M129094	22.1643	https://www.genecards.org/cgi-bin/carddisp.pl?gene=CRAT
DEPDC5	DEP Domain Containing 5, GATOR1 Subcomplex Subunit	Protein Coding	48	GC22P031753	22.105	https://www.genecards.org/cgi-bin/carddisp.pl?gene=DEPDC5
CHMP2B	Charged Multivesicular Body Protein 2B	Protein Coding	50	GC03P087227	22.0481	https://www.genecards.org/cgi-bin/carddisp.pl?gene=CHMP2B
NOTCH1	Notch Receptor 1	Protein Coding	59	GC09M137930	22.0273	https://www.genecards.org/cgi-bin/carddisp.pl?gene=NOTCH1
NES	Nestin	Protein Coding	47	GC01M156668	22.0125	https://www.genecards.org/cgi-bin/carddisp.pl?gene=NES
HTT	Huntingtin	Protein Coding	51	GC04P003041	21.8524	https://www.genecards.org/cgi-bin/carddisp.pl?gene=HTT
NOTCH3	Notch Receptor 3	Protein Coding	58	GC19M015159	21.7749	https://www.genecards.org/cgi-bin/carddisp.pl?gene=NOTCH3
LEP	Leptin	Protein Coding	53	GC07P128241	21.7013	https://www.genecards.org/cgi-bin/carddisp.pl?gene=LEP
GNAO1	G Protein Subunit Alpha O1	Protein Coding	52	GC16P056231	21.6563	https://www.genecards.org/cgi-bin/carddisp.pl?gene=GNAO1
LAMA2	Laminin Subunit Alpha 2	Protein Coding	51	GC06P128863	21.6139	https://www.genecards.org/cgi-bin/carddisp.pl?gene=LAMA2
HCRT	Hypocretin Neuropeptide Precursor	Protein Coding	46	GC17M054238	21.5557	https://www.genecards.org/cgi-bin/carddisp.pl?gene=HCRT
EP300	E1A Binding Protein P300	Protein Coding	59	GC22P047611	21.4583	https://www.genecards.org/cgi-bin/carddisp.pl?gene=EP300
MIR34A	MicroRNA 34a	RNA Gene	25	GC01M009154	21.4567	https://www.genecards.org/cgi-bin/carddisp.pl?gene=MIR34A
FOS	Fos Proto-Oncogene, AP-1 Transcription Factor Subunit	Protein Coding	57	GC14P075278	21.41	https://www.genecards.org/cgi-bin/carddisp.pl?gene=FOS
NFE2L2	NFE2 Like BZIP Transcription Factor 2	Protein Coding	58	GC02M177227	21.3933	https://www.genecards.org/cgi-bin/carddisp.pl?gene=NFE2L2
GPHN	Gephyrin	Protein Coding	55	GC14P066507	21.3262	https://www.genecards.org/cgi-bin/carddisp.pl?gene=GPHN
UCHL1	Ubiquitin C-Terminal Hydrolase L1	Protein Coding	59	GC04P041256	21.3112	https://www.genecards.org/cgi-bin/carddisp.pl?gene=UCHL1
INS	Insulin	Protein Coding	54	GC11M002159	21.2112	https://www.genecards.org/cgi-bin/carddisp.pl?gene=INS
ARX	Aristaless Related Homeobox	Protein Coding	50	GC0XM025003	21.1531	https://www.genecards.org/cgi-bin/carddisp.pl?gene=ARX
SYP	Synaptophysin	Protein Coding	52	GC0XM049187	21.0418	https://www.genecards.org/cgi-bin/carddisp.pl?gene=SYP
SCN9A	Sodium Voltage-Gated Channel Alpha Subunit 9	Protein Coding	55	GC02M166195	20.8821	https://www.genecards.org/cgi-bin/carddisp.pl?gene=SCN9A
MAOB	Monoamine Oxidase B	Protein Coding	51	GC0XM043766	20.861	https://www.genecards.org/cgi-bin/carddisp.pl?gene=MAOB
NBEA	Neurobeachin	Protein Coding	48	GC13P034942	20.8311	https://www.genecards.org/cgi-bin/carddisp.pl?gene=NBEA
FMR1	Fragile X Messenger Ribonucleoprotein 1	Protein Coding	51	GC0XP147960	20.8116	https://www.genecards.org/cgi-bin/carddisp.pl?gene=FMR1
WDR81	WD Repeat Domain 81	Protein Coding	44	GC17P001716	20.767	https://www.genecards.org/cgi-bin/carddisp.pl?gene=WDR81
CREB1	CAMP Responsive Element Binding Protein 1	Protein Coding	56	GC02P207529	20.6749	https://www.genecards.org/cgi-bin/carddisp.pl?gene=CREB1
LRRK2	Leucine Rich Repeat Kinase 2	Protein Coding	56	GC12P040196	20.6625	https://www.genecards.org/cgi-bin/carddisp.pl?gene=LRRK2
FGFR1	Fibroblast Growth Factor Receptor 1	Protein Coding	63	GC08M038400	20.6244	https://www.genecards.org/cgi-bin/carddisp.pl?gene=FGFR1
EPHB2	EPH Receptor B2	Protein Coding	59	GC01P022710	20.6219	https://www.genecards.org/cgi-bin/carddisp.pl?gene=EPHB2
CDKL5	Cyclin Dependent Kinase Like 5	Protein Coding	50	GC0XP018425	20.59	https://www.genecards.org/cgi-bin/carddisp.pl?gene=CDKL5
CST3	Cystatin C	Protein Coding	51	GC20M023699	20.5884	https://www.genecards.org/cgi-bin/carddisp.pl?gene=CST3
WWOX	WW Domain Containing Oxidoreductase	Protein Coding	52	GC16P078099	20.5414	https://www.genecards.org/cgi-bin/carddisp.pl?gene=WWOX
PTCH1	Patched 1	Protein Coding	57	GC09M095442	20.4841	https://www.genecards.org/cgi-bin/carddisp.pl?gene=PTCH1
IDH2	Isocitrate Dehydrogenase (NADP(+)) 2	Protein Coding	60	GC15M090083	20.4658	https://www.genecards.org/cgi-bin/carddisp.pl?gene=IDH2
F5	Coagulation Factor V	Protein Coding	53	GC01M169511	20.3279	https://www.genecards.org/cgi-bin/carddisp.pl?gene=F5
ABCG2	ATP Binding Cassette Subfamily G Member 2 (Junior Blood Group)	Protein Coding	56	GC04M088090	20.3037	https://www.genecards.org/cgi-bin/carddisp.pl?gene=ABCG2
NR3C1	Nuclear Receptor Subfamily 3 Group C Member 1	Protein Coding	56	GC05M143277	20.2969	https://www.genecards.org/cgi-bin/carddisp.pl?gene=NR3C1
AKT3	AKT Serine/Threonine Kinase 3	Protein Coding	61	GC01M243488	20.2902	https://www.genecards.org/cgi-bin/carddisp.pl?gene=AKT3
FABP7	Fatty Acid Binding Protein 7	Protein Coding	50	GC06P122829	20.2368	https://www.genecards.org/cgi-bin/carddisp.pl?gene=FABP7
CP	Ceruloplasmin	Protein Coding	55	GC03M149162	20.2146	https://www.genecards.org/cgi-bin/carddisp.pl?gene=CP
MT-ND1	Mitochondrially Encoded NADH:Ubiquinone Oxidoreductase Core Subunit 1	Protein Coding	36	GCMTP003309	20.0761	https://www.genecards.org/cgi-bin/carddisp.pl?gene=MT-ND1
PTGDS	Prostaglandin D2 Synthase	Protein Coding	52	GC09P137222	19.9959	https://www.genecards.org/cgi-bin/carddisp.pl?gene=PTGDS
NTF3	Neurotrophin 3	Protein Coding	51	GC12P024776	19.994	https://www.genecards.org/cgi-bin/carddisp.pl?gene=NTF3
TSPO	Translocator Protein	Protein Coding	51	GC22P043151	19.8448	https://www.genecards.org/cgi-bin/carddisp.pl?gene=TSPO
SLC18A2	Solute Carrier Family 18 Member A2	Protein Coding	53	GC10P117241	19.7941	https://www.genecards.org/cgi-bin/carddisp.pl?gene=SLC18A2
HSPG2	Heparan Sulfate Proteoglycan 2	Protein Coding	54	GC01M021822	19.7718	https://www.genecards.org/cgi-bin/carddisp.pl?gene=HSPG2
CDH2	Cadherin 2	Protein Coding	59	GC18M028543	19.7652	https://www.genecards.org/cgi-bin/carddisp.pl?gene=CDH2
SMARCA4	SWI/SNF Related, Matrix Associated, Actin Dependent Regulator Of Chromatin, Subfamily A, Member 4	Protein Coding	58	GC19P010932	19.7603	https://www.genecards.org/cgi-bin/carddisp.pl?gene=SMARCA4
ATP1A2	ATPase Na+/K+ Transporting Subunit Alpha 2	Protein Coding	55	GC01P160115	19.7184	https://www.genecards.org/cgi-bin/carddisp.pl?gene=ATP1A2
TERT	Telomerase Reverse Transcriptase	Protein Coding	58	GC05M001253	19.7103	https://www.genecards.org/cgi-bin/carddisp.pl?gene=TERT
KCNT1	Potassium Sodium-Activated Channel Subfamily T Member 1	Protein Coding	50	GC09P135702	19.6922	https://www.genecards.org/cgi-bin/carddisp.pl?gene=KCNT1
EPO	Erythropoietin	Protein Coding	49	GC07P100720	19.657	https://www.genecards.org/cgi-bin/carddisp.pl?gene=EPO
MT-ATP6	Mitochondrially Encoded ATP Synthase Membrane Subunit 6	Protein Coding	39	GCMTP008531	19.6092	https://www.genecards.org/cgi-bin/carddisp.pl?gene=MT-ATP6
SLC6A1	Solute Carrier Family 6 Member 1	Protein Coding	54	GC03P014010	19.5468	https://www.genecards.org/cgi-bin/carddisp.pl?gene=SLC6A1
NPPA	Natriuretic Peptide A	Protein Coding	52	GC01M011846	19.4745	https://www.genecards.org/cgi-bin/carddisp.pl?gene=NPPA
FGFR3	Fibroblast Growth Factor Receptor 3	Protein Coding	63	GC04P001795	19.4059	https://www.genecards.org/cgi-bin/carddisp.pl?gene=FGFR3
HIF1A	Hypoxia Inducible Factor 1 Subunit Alpha	Protein Coding	54	GC14P061695	19.304	https://www.genecards.org/cgi-bin/carddisp.pl?gene=HIF1A
IL18	Interleukin 18	Protein Coding	50	GC11M112143	19.2648	https://www.genecards.org/cgi-bin/carddisp.pl?gene=IL18
CNP	2',3'-Cyclic Nucleotide 3' Phosphodiesterase	Protein Coding	50	GC17P041966	19.1974	https://www.genecards.org/cgi-bin/carddisp.pl?gene=CNP
PMM2	Phosphomannomutase 2	Protein Coding	53	GC16P008788	19.1908	https://www.genecards.org/cgi-bin/carddisp.pl?gene=PMM2
SCN1B	Sodium Voltage-Gated Channel Beta Subunit 1	Protein Coding	52	GC19P035030	19.1786	https://www.genecards.org/cgi-bin/carddisp.pl?gene=SCN1B
GJA1	Gap Junction Protein Alpha 1	Protein Coding	57	GC06P121436	19.1582	https://www.genecards.org/cgi-bin/carddisp.pl?gene=GJA1
SOX2	SRY-Box Transcription Factor 2	Protein Coding	52	GC03P181711	19.0545	https://www.genecards.org/cgi-bin/carddisp.pl?gene=SOX2
FOXP2	Forkhead Box P2	Protein Coding	50	GC07P114086	19.0087	https://www.genecards.org/cgi-bin/carddisp.pl?gene=FOXP2
CC2D2A	Coiled-Coil And C2 Domain Containing 2A	Protein Coding	45	GC04P019713	18.9635	https://www.genecards.org/cgi-bin/carddisp.pl?gene=CC2D2A
IL4	Interleukin 4	Protein Coding	53	GC05P132673	18.9116	https://www.genecards.org/cgi-bin/carddisp.pl?gene=IL4
CDK5	Cyclin Dependent Kinase 5	Protein Coding	60	GC07M151053	18.8928	https://www.genecards.org/cgi-bin/carddisp.pl?gene=CDK5
NDE1	NudE Neurodevelopment Protein 1	Protein Coding	48	GC16P019212	18.8789	https://www.genecards.org/cgi-bin/carddisp.pl?gene=NDE1
PVALB	Parvalbumin	Protein Coding	47	GC22M036800	18.8351	https://www.genecards.org/cgi-bin/carddisp.pl?gene=PVALB
IL1A	Interleukin 1 Alpha	Protein Coding	52	GC02M112773	18.8191	https://www.genecards.org/cgi-bin/carddisp.pl?gene=IL1A
THBD	Thrombomodulin	Protein Coding	53	GC20M023026	18.8147	https://www.genecards.org/cgi-bin/carddisp.pl?gene=THBD
CASP8	Caspase 8	Protein Coding	59	GC02P201233	18.8075	https://www.genecards.org/cgi-bin/carddisp.pl?gene=CASP8
EGF	Epidermal Growth Factor	Protein Coding	57	GC04P109912	18.7618	https://www.genecards.org/cgi-bin/carddisp.pl?gene=EGF
HMGB1	High Mobility Group Box 1	Protein Coding	54	GC13M030456	18.7034	https://www.genecards.org/cgi-bin/carddisp.pl?gene=HMGB1
CD36	CD36 Molecule	Protein Coding	56	GC07P080369	18.6725	https://www.genecards.org/cgi-bin/carddisp.pl?gene=CD36
SYNGAP1	Synaptic Ras GTPase Activating Protein 1	Protein Coding	53	GC06P096173	18.6088	https://www.genecards.org/cgi-bin/carddisp.pl?gene=SYNGAP1
KCNB1	Potassium Voltage-Gated Channel Subfamily B Member 1	Protein Coding	54	GC20M049293	18.5932	https://www.genecards.org/cgi-bin/carddisp.pl?gene=KCNB1
PTGS2	Prostaglandin-Endoperoxide Synthase 2	Protein Coding	56	GC01M186671	18.5899	https://www.genecards.org/cgi-bin/carddisp.pl?gene=PTGS2
GBA1	Glucosylceramidase Beta 1	Protein Coding	56	GC01M155424	18.5832	https://www.genecards.org/cgi-bin/carddisp.pl?gene=GBA1
TBC1D24	TBC1 Domain Family Member 24	Protein Coding	46	GC16P002475	18.5219	https://www.genecards.org/cgi-bin/carddisp.pl?gene=TBC1D24
POLG	DNA Polymerase Gamma, Catalytic Subunit	Protein Coding	53	GC15M126455	18.4362	https://www.genecards.org/cgi-bin/carddisp.pl?gene=POLG
PDYN	Prodynorphin	Protein Coding	51	GC20M001978	18.435	https://www.genecards.org/cgi-bin/carddisp.pl?gene=PDYN
GAD2	Glutamate Decarboxylase 2	Protein Coding	51	GC10P026216	18.4146	https://www.genecards.org/cgi-bin/carddisp.pl?gene=GAD2
NKX2-1	NK2 Homeobox 1	Protein Coding	53	GC14M036516	18.3792	https://www.genecards.org/cgi-bin/carddisp.pl?gene=NKX2-1
TJP1	Tight Junction Protein 1	Protein Coding	51	GC15M029699	18.3711	https://www.genecards.org/cgi-bin/carddisp.pl?gene=TJP1
KCNJ10	Potassium Inwardly Rectifying Channel Subfamily J Member 10	Protein Coding	52	GC01M159998	18.3359	https://www.genecards.org/cgi-bin/carddisp.pl?gene=KCNJ10
ACTB	Actin Beta	Protein Coding	56	GC07M005527	18.2943	https://www.genecards.org/cgi-bin/carddisp.pl?gene=ACTB
GRIA2	Glutamate Ionotropic Receptor AMPA Type Subunit 2	Protein Coding	58	GC04P157204	18.2298	https://www.genecards.org/cgi-bin/carddisp.pl?gene=GRIA2
GAMT	Guanidinoacetate N-Methyltransferase	Protein Coding	52	GC19M001397	18.1945	https://www.genecards.org/cgi-bin/carddisp.pl?gene=GAMT
HGF	Hepatocyte Growth Factor	Protein Coding	58	GC07M081699	18.1693	https://www.genecards.org/cgi-bin/carddisp.pl?gene=HGF
PIGQ	Phosphatidylinositol Glycan Anchor Biosynthesis Class Q	Protein Coding	48	GC16P014391	18.1395	https://www.genecards.org/cgi-bin/carddisp.pl?gene=PIGQ
CAT	Catalase	Protein Coding	58	GC11P034460	18.1258	https://www.genecards.org/cgi-bin/carddisp.pl?gene=CAT
OLIG2	Oligodendrocyte Transcription Factor 2	Protein Coding	46	GC21P033025	18.1169	https://www.genecards.org/cgi-bin/carddisp.pl?gene=OLIG2
BMP4	Bone Morphogenetic Protein 4	Protein Coding	55	GC14M053949	18.0857	https://www.genecards.org/cgi-bin/carddisp.pl?gene=BMP4
PSEN2	Presenilin 2	Protein Coding	56	GC01P226870	18.0003	https://www.genecards.org/cgi-bin/carddisp.pl?gene=PSEN2
RPS27A	Ribosomal Protein S27a	Protein Coding	48	GC02P055231	17.9566	https://www.genecards.org/cgi-bin/carddisp.pl?gene=RPS27A
EDN1	Endothelin 1	Protein Coding	55	GC06P012256	17.9481	https://www.genecards.org/cgi-bin/carddisp.pl?gene=EDN1
CCK	Cholecystokinin	Protein Coding	48	GC03M042274	17.8152	https://www.genecards.org/cgi-bin/carddisp.pl?gene=CCK
FKBP5	FKBP Prolyl Isomerase 5	Protein Coding	56	GC06M075061	17.804	https://www.genecards.org/cgi-bin/carddisp.pl?gene=FKBP5
IL2	Interleukin 2	Protein Coding	53	GC04M122451	17.8011	https://www.genecards.org/cgi-bin/carddisp.pl?gene=IL2
FAS	Fas Cell Surface Death Receptor	Protein Coding	57	GC10P095615	17.784	https://www.genecards.org/cgi-bin/carddisp.pl?gene=FAS
FUS	FUS RNA Binding Protein	Protein Coding	51	GC16P031180	17.7346	https://www.genecards.org/cgi-bin/carddisp.pl?gene=FUS
ADGRV1	Adhesion G Protein-Coupled Receptor V1	Protein Coding	48	GC05P090529	17.6884	https://www.genecards.org/cgi-bin/carddisp.pl?gene=ADGRV1
NLRP3	NLR Family Pyrin Domain Containing 3	Protein Coding	55	GC01P247415	17.6696	https://www.genecards.org/cgi-bin/carddisp.pl?gene=NLRP3
LOC110806262	Solute Carrier Family 6 Member 4 Gene Promoter	Functional Element	3	GC17P030235	17.6238	https://www.genecards.org/cgi-bin/carddisp.pl?gene=LOC110806262
GJB2	Gap Junction Protein Beta 2	Protein Coding	52	GC13M020187	17.6226	https://www.genecards.org/cgi-bin/carddisp.pl?gene=GJB2
PPARG	Peroxisome Proliferator Activated Receptor Gamma	Protein Coding	60	GC03P012287	17.5957	https://www.genecards.org/cgi-bin/carddisp.pl?gene=PPARG
AGER	Advanced Glycosylation End-Product Specific Receptor	Protein Coding	53	GC06M032180	17.595	https://www.genecards.org/cgi-bin/carddisp.pl?gene=AGER
CSTB	Cystatin B	Protein Coding	53	GC21M043772	17.5915	https://www.genecards.org/cgi-bin/carddisp.pl?gene=CSTB
CREBBP	CREB Binding Protein	Protein Coding	60	GC16M009385	17.5765	https://www.genecards.org/cgi-bin/carddisp.pl?gene=CREBBP
FGFR2	Fibroblast Growth Factor Receptor 2	Protein Coding	63	GC10M121478	17.5761	https://www.genecards.org/cgi-bin/carddisp.pl?gene=FGFR2
TRPV4	Transient Receptor Potential Cation Channel Subfamily V Member 4	Protein Coding	56	GC12M109783	17.5225	https://www.genecards.org/cgi-bin/carddisp.pl?gene=TRPV4
HSPB1	Heat Shock Protein Family B (Small) Member 1	Protein Coding	59	GC07P076302	17.513	https://www.genecards.org/cgi-bin/carddisp.pl?gene=HSPB1
ODC1	Ornithine Decarboxylase 1	Protein Coding	55	GC02M010432	17.475	https://www.genecards.org/cgi-bin/carddisp.pl?gene=ODC1
BAX	BCL2 Associated X, Apoptosis Regulator	Protein Coding	57	GC19P048954	17.4063	https://www.genecards.org/cgi-bin/carddisp.pl?gene=BAX
CXCR4	C-X-C Motif Chemokine Receptor 4	Protein Coding	59	GC02M136114	17.3539	https://www.genecards.org/cgi-bin/carddisp.pl?gene=CXCR4
NPC1	NPC Intracellular Cholesterol Transporter 1	Protein Coding	56	GC18M023506	17.3508	https://www.genecards.org/cgi-bin/carddisp.pl?gene=NPC1
ADCYAP1	Adenylate Cyclase Activating Polypeptide 1	Protein Coding	47	GC18P000895	17.3315	https://www.genecards.org/cgi-bin/carddisp.pl?gene=ADCYAP1
CXCL10	C-X-C Motif Chemokine Ligand 10	Protein Coding	51	GC04M076021	17.3056	https://www.genecards.org/cgi-bin/carddisp.pl?gene=CXCL10
RTN4	Reticulon 4	Protein Coding	52	GC02M054934	17.2595	https://www.genecards.org/cgi-bin/carddisp.pl?gene=RTN4
ADAMTS13	ADAM Metallopeptidase With Thrombospondin Type 1 Motif 13	Protein Coding	55	GC09P133414	17.2472	https://www.genecards.org/cgi-bin/carddisp.pl?gene=ADAMTS13
MSH2	MutS Homolog 2	Protein Coding	56	GC02P047403	17.2029	https://www.genecards.org/cgi-bin/carddisp.pl?gene=MSH2
NACC1	Nucleus Accumbens Associated 1	Protein Coding	47	GC19P015078	17.1886	https://www.genecards.org/cgi-bin/carddisp.pl?gene=NACC1
GABRB3	Gamma-Aminobutyric Acid Type A Receptor Subunit Beta3	Protein Coding	56	GC15M026543	17.187	https://www.genecards.org/cgi-bin/carddisp.pl?gene=GABRB3
DEAF1	DEAF1 Transcription Factor	Protein Coding	46	GC11M000644	17.1364	https://www.genecards.org/cgi-bin/carddisp.pl?gene=DEAF1
SUFU	SUFU Negative Regulator Of Hedgehog Signaling	Protein Coding	50	GC10P102503	17.0458	https://www.genecards.org/cgi-bin/carddisp.pl?gene=SUFU
PLG	Plasminogen	Protein Coding	56	GC06P160702	17.0425	https://www.genecards.org/cgi-bin/carddisp.pl?gene=PLG
GPT	Glutamic--Pyruvic Transaminase	Protein Coding	48	GC08P144502	17.0202	https://www.genecards.org/cgi-bin/carddisp.pl?gene=GPT
PLAU	Plasminogen Activator, Urokinase	Protein Coding	59	GC10P073909	16.914	https://www.genecards.org/cgi-bin/carddisp.pl?gene=PLAU
HFE	Homeostatic Iron Regulator	Protein Coding	52	GC06P026087	16.9035	https://www.genecards.org/cgi-bin/carddisp.pl?gene=HFE
GRIN2A	Glutamate Ionotropic Receptor NMDA Type Subunit 2A	Protein Coding	59	GC16M009753	16.9021	https://www.genecards.org/cgi-bin/carddisp.pl?gene=GRIN2A
MPDZ	Multiple PDZ Domain Crumbs Cell Polarity Complex Component	Protein Coding	50	GC09M013105	16.8976	https://www.genecards.org/cgi-bin/carddisp.pl?gene=MPDZ
TYROBP	Transmembrane Immune Signaling Adaptor TYROBP	Protein Coding	50	GC19M035904	16.8691	https://www.genecards.org/cgi-bin/carddisp.pl?gene=TYROBP
PAX6	Paired Box 6	Protein Coding	54	GC11M031784	16.7325	https://www.genecards.org/cgi-bin/carddisp.pl?gene=PAX6
JUN	Jun Proto-Oncogene, AP-1 Transcription Factor Subunit	Protein Coding	55	GC01M058780	16.6812	https://www.genecards.org/cgi-bin/carddisp.pl?gene=JUN
ADGRG1	Adhesion G Protein-Coupled Receptor G1	Protein Coding	51	GC16P057610	16.6279	https://www.genecards.org/cgi-bin/carddisp.pl?gene=ADGRG1
CXCL12	C-X-C Motif Chemokine Ligand 12	Protein Coding	51	GC10M044370	16.6095	https://www.genecards.org/cgi-bin/carddisp.pl?gene=CXCL12
SERPINA3	Serpin Family A Member 3	Protein Coding	50	GC14P094612	16.533	https://www.genecards.org/cgi-bin/carddisp.pl?gene=SERPINA3
GAPDH	Glyceraldehyde-3-Phosphate Dehydrogenase	Protein Coding	57	GC12P024813	16.5306	https://www.genecards.org/cgi-bin/carddisp.pl?gene=GAPDH
HSPA4	Heat Shock Protein Family A (Hsp70) Member 4	Protein Coding	49	GC05P133054	16.5172	https://www.genecards.org/cgi-bin/carddisp.pl?gene=HSPA4
GRIA3	Glutamate Ionotropic Receptor AMPA Type Subunit 3	Protein Coding	58	GC0XP123184	16.5148	https://www.genecards.org/cgi-bin/carddisp.pl?gene=GRIA3
CLU	Clusterin	Protein Coding	54	GC08M027596	16.4951	https://www.genecards.org/cgi-bin/carddisp.pl?gene=CLU
GABRA1	Gamma-Aminobutyric Acid Type A Receptor Subunit Alpha1	Protein Coding	54	GC05P161847	16.4309	https://www.genecards.org/cgi-bin/carddisp.pl?gene=GABRA1
SLC20A2	Solute Carrier Family 20 Member 2	Protein Coding	53	GC08M042416	16.3741	https://www.genecards.org/cgi-bin/carddisp.pl?gene=SLC20A2
CCDC88C	Coiled-Coil Domain Containing 88C	Protein Coding	46	GC14M091271	16.3703	https://www.genecards.org/cgi-bin/carddisp.pl?gene=CCDC88C
ZEB2	Zinc Finger E-Box Binding Homeobox 2	Protein Coding	54	GC02M144384	16.3665	https://www.genecards.org/cgi-bin/carddisp.pl?gene=ZEB2
PRL	Prolactin	Protein Coding	50	GC06M022287	16.3608	https://www.genecards.org/cgi-bin/carddisp.pl?gene=PRL
NEFH	Neurofilament Heavy Chain	Protein Coding	52	GC22P029480	16.2946	https://www.genecards.org/cgi-bin/carddisp.pl?gene=NEFH
SDHB	Succinate Dehydrogenase Complex Iron Sulfur Subunit B	Protein Coding	54	GC01M018419	16.2898	https://www.genecards.org/cgi-bin/carddisp.pl?gene=SDHB
MYC	MYC Proto-Oncogene, BHLH Transcription Factor	Protein Coding	59	GC08P127735	16.2548	https://www.genecards.org/cgi-bin/carddisp.pl?gene=MYC
SERPINI1	Serpin Family I Member 1	Protein Coding	53	GC03P167735	16.2498	https://www.genecards.org/cgi-bin/carddisp.pl?gene=SERPINI1
TFRC	Transferrin Receptor	Protein Coding	58	GC03M196090	16.241	https://www.genecards.org/cgi-bin/carddisp.pl?gene=TFRC
SCN3A	Sodium Voltage-Gated Channel Alpha Subunit 3	Protein Coding	55	GC02M165087	16.2273	https://www.genecards.org/cgi-bin/carddisp.pl?gene=SCN3A
GABRD	Gamma-Aminobutyric Acid Type A Receptor Subunit Delta	Protein Coding	53	GC01P002019	16.2191	https://www.genecards.org/cgi-bin/carddisp.pl?gene=GABRD
TREX1	Three Prime Repair Exonuclease 1	Protein Coding	49	GC03P050552	16.1702	https://www.genecards.org/cgi-bin/carddisp.pl?gene=TREX1
PLAT	Plasminogen Activator, Tissue Type	Protein Coding	56	GC08M042174	16.1082	https://www.genecards.org/cgi-bin/carddisp.pl?gene=PLAT
MIR17	MicroRNA 17	RNA Gene	22	GC13P091350	16.0916	https://www.genecards.org/cgi-bin/carddisp.pl?gene=MIR17
KDR	Kinase Insert Domain Receptor	Protein Coding	60	GC04M055078	16.0844	https://www.genecards.org/cgi-bin/carddisp.pl?gene=KDR
CBS	Cystathionine Beta-Synthase	Protein Coding	56	GC21M043053	16.0815	https://www.genecards.org/cgi-bin/carddisp.pl?gene=CBS
GSR	Glutathione-Disulfide Reductase	Protein Coding	56	GC08M030678	16.0657	https://www.genecards.org/cgi-bin/carddisp.pl?gene=GSR
SPP1	Secreted Phosphoprotein 1	Protein Coding	53	GC04P087975	16.0405	https://www.genecards.org/cgi-bin/carddisp.pl?gene=SPP1
LGI1	Leucine Rich Glioma Inactivated 1	Protein Coding	51	GC10P093757	16.0308	https://www.genecards.org/cgi-bin/carddisp.pl?gene=LGI1
ATM	ATM Serine/Threonine Kinase	Protein Coding	60	GC11P108222	16.0231	https://www.genecards.org/cgi-bin/carddisp.pl?gene=ATM
ERBB2	Erb-B2 Receptor Tyrosine Kinase 2	Protein Coding	62	GC17P039687	16.0069	https://www.genecards.org/cgi-bin/carddisp.pl?gene=ERBB2
LRP1	LDL Receptor Related Protein 1	Protein Coding	53	GC12P057128	15.9982	https://www.genecards.org/cgi-bin/carddisp.pl?gene=LRP1
SPAST	Spastin	Protein Coding	47	GC02P032063	15.9909	https://www.genecards.org/cgi-bin/carddisp.pl?gene=SPAST
CHRNA7	Cholinergic Receptor Nicotinic Alpha 7 Subunit	Protein Coding	52	GC15P031923	15.9533	https://www.genecards.org/cgi-bin/carddisp.pl?gene=CHRNA7
SNCB	Synuclein Beta	Protein Coding	50	GC05M176620	15.9513	https://www.genecards.org/cgi-bin/carddisp.pl?gene=SNCB
COL1A1	Collagen Type I Alpha 1 Chain	Protein Coding	56	GC17M054676	15.9179	https://www.genecards.org/cgi-bin/carddisp.pl?gene=COL1A1
SST	Somatostatin	Protein Coding	47	GC03M187668	15.8933	https://www.genecards.org/cgi-bin/carddisp.pl?gene=SST
ADORA1	Adenosine A1 Receptor	Protein Coding	53	GC01P203090	15.8917	https://www.genecards.org/cgi-bin/carddisp.pl?gene=ADORA1
HCN1	Hyperpolarization Activated Cyclic Nucleotide Gated Potassium Channel 1	Protein Coding	54	GC05M045260	15.8651	https://www.genecards.org/cgi-bin/carddisp.pl?gene=HCN1
NFIA	Nuclear Factor I A	Protein Coding	50	GC01P060865	15.7866	https://www.genecards.org/cgi-bin/carddisp.pl?gene=NFIA
CPT2	Carnitine Palmitoyltransferase 2	Protein Coding	56	GC01P053196	15.7631	https://www.genecards.org/cgi-bin/carddisp.pl?gene=CPT2
RETREG1	Reticulophagy Regulator 1	Protein Coding	44	GC05M016474	15.7596	https://www.genecards.org/cgi-bin/carddisp.pl?gene=RETREG1
SREBF1	Sterol Regulatory Element Binding Transcription Factor 1	Protein Coding	53	GC17M017810	15.7214	https://www.genecards.org/cgi-bin/carddisp.pl?gene=SREBF1
UBE3A	Ubiquitin Protein Ligase E3A	Protein Coding	53	GC15M025333	15.6971	https://www.genecards.org/cgi-bin/carddisp.pl?gene=UBE3A
ABCC8	ATP Binding Cassette Subfamily C Member 8	Protein Coding	53	GC11M017392	15.6842	https://www.genecards.org/cgi-bin/carddisp.pl?gene=ABCC8
ESR1	Estrogen Receptor 1	Protein Coding	61	GC06P151656	15.6537	https://www.genecards.org/cgi-bin/carddisp.pl?gene=ESR1
GABBR2	Gamma-Aminobutyric Acid Type B Receptor Subunit 2	Protein Coding	56	GC09M098288	15.6509	https://www.genecards.org/cgi-bin/carddisp.pl?gene=GABBR2
NGFR	Nerve Growth Factor Receptor	Protein Coding	54	GC17P049495	15.6486	https://www.genecards.org/cgi-bin/carddisp.pl?gene=NGFR
ATXN2	Ataxin 2	Protein Coding	50	GC12M111443	15.6476	https://www.genecards.org/cgi-bin/carddisp.pl?gene=ATXN2
SLC12A5	Solute Carrier Family 12 Member 5	Protein Coding	55	GC20P046021	15.6453	https://www.genecards.org/cgi-bin/carddisp.pl?gene=SLC12A5
OPRM1	Opioid Receptor Mu 1	Protein Coding	55	GC06P154140	15.6382	https://www.genecards.org/cgi-bin/carddisp.pl?gene=OPRM1
XDH	Xanthine Dehydrogenase	Protein Coding	54	GC02M031334	15.601	https://www.genecards.org/cgi-bin/carddisp.pl?gene=XDH
HARS1	Histidyl-TRNA Synthetase 1	Protein Coding	51	GC05M140673	15.6001	https://www.genecards.org/cgi-bin/carddisp.pl?gene=HARS1
WDR45B	WD Repeat Domain 45B	Protein Coding	45	GC17M082614	15.5926	https://www.genecards.org/cgi-bin/carddisp.pl?gene=WDR45B
PIK3R1	Phosphoinositide-3-Kinase Regulatory Subunit 1	Protein Coding	57	GC05P068215	15.5513	https://www.genecards.org/cgi-bin/carddisp.pl?gene=PIK3R1
MAPK10	Mitogen-Activated Protein Kinase 10	Protein Coding	56	GC04M085990	15.5441	https://www.genecards.org/cgi-bin/carddisp.pl?gene=MAPK10
MIR155	MicroRNA 155	RNA Gene	23	GC21P025573	15.5373	https://www.genecards.org/cgi-bin/carddisp.pl?gene=MIR155
SELP	Selectin P	Protein Coding	52	GC01M169558	15.5077	https://www.genecards.org/cgi-bin/carddisp.pl?gene=SELP
EEF1A2	Eukaryotic Translation Elongation Factor 1 Alpha 2	Protein Coding	53	GC20M063488	15.438	https://www.genecards.org/cgi-bin/carddisp.pl?gene=EEF1A2
APOA1	Apolipoprotein A1	Protein Coding	57	GC11M116835	15.4287	https://www.genecards.org/cgi-bin/carddisp.pl?gene=APOA1
PARK7	Parkinsonism Associated Deglycase	Protein Coding	54	GC01P008160	15.428	https://www.genecards.org/cgi-bin/carddisp.pl?gene=PARK7
PARP1	Poly(ADP-Ribose) Polymerase 1	Protein Coding	58	GC01M226360	15.4177	https://www.genecards.org/cgi-bin/carddisp.pl?gene=PARP1
ATN1	Atrophin 1	Protein Coding	50	GC12P024848	15.3712	https://www.genecards.org/cgi-bin/carddisp.pl?gene=ATN1
FASLG	Fas Ligand	Protein Coding	55	GC01P172628	15.3636	https://www.genecards.org/cgi-bin/carddisp.pl?gene=FASLG
H2AC18	H2A Clustered Histone 18	Protein Coding	35	GC01M153135	15.3511	https://www.genecards.org/cgi-bin/carddisp.pl?gene=H2AC18
MMP2	Matrix Metallopeptidase 2	Protein Coding	60	GC16P055390	15.3467	https://www.genecards.org/cgi-bin/carddisp.pl?gene=MMP2
CD4	CD4 Molecule	Protein Coding	57	GC12P006786	15.3366	https://www.genecards.org/cgi-bin/carddisp.pl?gene=CD4
MAPK14	Mitogen-Activated Protein Kinase 14	Protein Coding	58	GC06P096228	15.3254	https://www.genecards.org/cgi-bin/carddisp.pl?gene=MAPK14
TF	Transferrin	Protein Coding	57	GC03P135432	15.3203	https://www.genecards.org/cgi-bin/carddisp.pl?gene=TF
CNTF	Ciliary Neurotrophic Factor	Protein Coding	47	GC11P058622	15.299	https://www.genecards.org/cgi-bin/carddisp.pl?gene=CNTF
DLG4	Discs Large MAGUK Scaffold Protein 4	Protein Coding	55	GC17M011679	15.2734	https://www.genecards.org/cgi-bin/carddisp.pl?gene=DLG4
MIF	Macrophage Migration Inhibitory Factor	Protein Coding	55	GC22P023894	15.2628	https://www.genecards.org/cgi-bin/carddisp.pl?gene=MIF
KNG1	Kininogen 1	Protein Coding	55	GC03P186717	15.2481	https://www.genecards.org/cgi-bin/carddisp.pl?gene=KNG1
CSF3	Colony Stimulating Factor 3	Protein Coding	47	GC17P040015	15.2473	https://www.genecards.org/cgi-bin/carddisp.pl?gene=CSF3
PECAM1	Platelet And Endothelial Cell Adhesion Molecule 1	Protein Coding	47	GC17M064319	15.2357	https://www.genecards.org/cgi-bin/carddisp.pl?gene=PECAM1
GRM1	Glutamate Metabotropic Receptor 1	Protein Coding	57	GC06P145973	15.2137	https://www.genecards.org/cgi-bin/carddisp.pl?gene=GRM1
VIM	Vimentin	Protein Coding	57	GC10P017227	15.1804	https://www.genecards.org/cgi-bin/carddisp.pl?gene=VIM
SOD2	Superoxide Dismutase 2	Protein Coding	53	GC06M159669	15.1573	https://www.genecards.org/cgi-bin/carddisp.pl?gene=SOD2
TNFRSF1A	TNF Receptor Superfamily Member 1A	Protein Coding	57	GC12M006328	15.1262	https://www.genecards.org/cgi-bin/carddisp.pl?gene=TNFRSF1A
ABCC1	ATP Binding Cassette Subfamily C Member 1	Protein Coding	56	GC16P015949	15.1104	https://www.genecards.org/cgi-bin/carddisp.pl?gene=ABCC1
PRKCA	Protein Kinase C Alpha	Protein Coding	57	GC17P066302	15.0885	https://www.genecards.org/cgi-bin/carddisp.pl?gene=PRKCA
SORL1	Sortilin Related Receptor 1	Protein Coding	53	GC11P121452	15.0856	https://www.genecards.org/cgi-bin/carddisp.pl?gene=SORL1
OXT	Oxytocin/Neurophysin I Prepropeptide	Protein Coding	44	GC20P004611	15.0765	https://www.genecards.org/cgi-bin/carddisp.pl?gene=OXT
JAM2	Junctional Adhesion Molecule 2	Protein Coding	50	GC21P025639	15.065	https://www.genecards.org/cgi-bin/carddisp.pl?gene=JAM2
NR4A2	Nuclear Receptor Subfamily 4 Group A Member 2	Protein Coding	53	GC02M156324	15.0478	https://www.genecards.org/cgi-bin/carddisp.pl?gene=NR4A2
HCN2	Hyperpolarization Activated Cyclic Nucleotide Gated Potassium And Sodium Channel 2	Protein Coding	53	GC19P000589	15.0461	https://www.genecards.org/cgi-bin/carddisp.pl?gene=HCN2
BCL2L1	BCL2 Like 1	Protein Coding	55	GC20M031664	14.9676	https://www.genecards.org/cgi-bin/carddisp.pl?gene=BCL2L1
TOR1A	Torsin Family 1 Member A	Protein Coding	52	GC09M129812	14.9418	https://www.genecards.org/cgi-bin/carddisp.pl?gene=TOR1A
F8	Coagulation Factor VIII	Protein Coding	54	GC0XM154835	14.9231	https://www.genecards.org/cgi-bin/carddisp.pl?gene=F8
TTC21B	Tetratricopeptide Repeat Domain 21B	Protein Coding	47	GC02M165905	14.9215	https://www.genecards.org/cgi-bin/carddisp.pl?gene=TTC21B
ITGAM	Integrin Subunit Alpha M	Protein Coding	55	GC16P043916	14.9157	https://www.genecards.org/cgi-bin/carddisp.pl?gene=ITGAM
MIR124-1	MicroRNA 124-1	RNA Gene	22	GC08M009903	14.9139	https://www.genecards.org/cgi-bin/carddisp.pl?gene=MIR124-1
MEF2C	Myocyte Enhancer Factor 2C	Protein Coding	55	GC05M088718	14.902	https://www.genecards.org/cgi-bin/carddisp.pl?gene=MEF2C
IL1RN	Interleukin 1 Receptor Antagonist	Protein Coding	57	GC02P124515	14.8917	https://www.genecards.org/cgi-bin/carddisp.pl?gene=IL1RN
FBN1	Fibrillin 1	Protein Coding	53	GC15M048408	14.8789	https://www.genecards.org/cgi-bin/carddisp.pl?gene=FBN1
NFKB1	Nuclear Factor Kappa B Subunit 1	Protein Coding	60	GC04P102501	14.8776	https://www.genecards.org/cgi-bin/carddisp.pl?gene=NFKB1
GRIK2	Glutamate Ionotropic Receptor Kainate Type Subunit 2	Protein Coding	56	GC06P100962	14.8641	https://www.genecards.org/cgi-bin/carddisp.pl?gene=GRIK2
ADORA2A	Adenosine A2a Receptor	Protein Coding	53	GC22P024417	14.811	https://www.genecards.org/cgi-bin/carddisp.pl?gene=ADORA2A
NTRK3	Neurotrophic Receptor Tyrosine Kinase 3	Protein Coding	59	GC15M087859	14.7704	https://www.genecards.org/cgi-bin/carddisp.pl?gene=NTRK3
KARS1	Lysyl-TRNA Synthetase 1	Protein Coding	52	GC16M075830	14.7176	https://www.genecards.org/cgi-bin/carddisp.pl?gene=KARS1
NCAM1	Neural Cell Adhesion Molecule 1	Protein Coding	55	GC11P112961	14.7055	https://www.genecards.org/cgi-bin/carddisp.pl?gene=NCAM1
TAC1	Tachykinin Precursor 1	Protein Coding	48	GC07P097731	14.696	https://www.genecards.org/cgi-bin/carddisp.pl?gene=TAC1
CX3CR1	C-X3-C Motif Chemokine Receptor 1	Protein Coding	50	GC03M039279	14.6851	https://www.genecards.org/cgi-bin/carddisp.pl?gene=CX3CR1
COL3A1	Collagen Type III Alpha 1 Chain	Protein Coding	54	GC02P188974	14.6644	https://www.genecards.org/cgi-bin/carddisp.pl?gene=COL3A1
PALS1	Protein Associated With LIN7 1, MAGUK P55 Family Member	Protein Coding	45	GC14P067240	14.6635	https://www.genecards.org/cgi-bin/carddisp.pl?gene=PALS1
MIR125A	MicroRNA 125a	RNA Gene	23	GC19P076701	14.6447	https://www.genecards.org/cgi-bin/carddisp.pl?gene=MIR125A
EML1	EMAP Like 1	Protein Coding	47	GC14P099737	14.6442	https://www.genecards.org/cgi-bin/carddisp.pl?gene=EML1
PLOD1	Procollagen-Lysine,2-Oxoglutarate 5-Dioxygenase 1	Protein Coding	52	GC01P011934	14.6225	https://www.genecards.org/cgi-bin/carddisp.pl?gene=PLOD1
HSP90AA1	Heat Shock Protein 90 Alpha Family Class A Member 1	Protein Coding	58	GC14M102080	14.6072	https://www.genecards.org/cgi-bin/carddisp.pl?gene=HSP90AA1
F3	Coagulation Factor III, Tissue Factor	Protein Coding	52	GC01M094624	14.593	https://www.genecards.org/cgi-bin/carddisp.pl?gene=F3
IL13	Interleukin 13	Protein Coding	50	GC05P132656	14.5906	https://www.genecards.org/cgi-bin/carddisp.pl?gene=IL13
RAC1	Rac Family Small GTPase 1	Protein Coding	55	GC07P006377	14.5854	https://www.genecards.org/cgi-bin/carddisp.pl?gene=RAC1
MIR126	MicroRNA 126	RNA Gene	25	GC09P136670	14.5827	https://www.genecards.org/cgi-bin/carddisp.pl?gene=MIR126
PCDH19	Protocadherin 19	Protein Coding	50	GC0XM100291	14.562	https://www.genecards.org/cgi-bin/carddisp.pl?gene=PCDH19
GHRL	Ghrelin And Obestatin Prepropeptide	Protein Coding	49	GC03M010285	14.56	https://www.genecards.org/cgi-bin/carddisp.pl?gene=GHRL
FAAH	Fatty Acid Amide Hydrolase	Protein Coding	54	GC01P046394	14.5505	https://www.genecards.org/cgi-bin/carddisp.pl?gene=FAAH
OLIG1	Oligodendrocyte Transcription Factor 1	Protein Coding	43	GC21P033070	14.4965	https://www.genecards.org/cgi-bin/carddisp.pl?gene=OLIG1
TGFB2	Transforming Growth Factor Beta 2	Protein Coding	58	GC01P218345	14.4672	https://www.genecards.org/cgi-bin/carddisp.pl?gene=TGFB2
OXTR	Oxytocin Receptor	Protein Coding	53	GC03M008767	14.4576	https://www.genecards.org/cgi-bin/carddisp.pl?gene=OXTR
CLDN5	Claudin 5	Protein Coding	46	GC22M019523	14.4451	https://www.genecards.org/cgi-bin/carddisp.pl?gene=CLDN5
APBB1	Amyloid Beta Precursor Protein Binding Family B Member 1	Protein Coding	51	GC11M007182	14.3971	https://www.genecards.org/cgi-bin/carddisp.pl?gene=APBB1
HTRA1	HtrA Serine Peptidase 1	Protein Coding	52	GC10P122461	14.3952	https://www.genecards.org/cgi-bin/carddisp.pl?gene=HTRA1
MB	Myoglobin	Protein Coding	50	GC22M035606	14.3905	https://www.genecards.org/cgi-bin/carddisp.pl?gene=MB
CYCS	Cytochrome C, Somatic	Protein Coding	55	GC07M025118	14.3636	https://www.genecards.org/cgi-bin/carddisp.pl?gene=CYCS
GAP43	Growth Associated Protein 43	Protein Coding	50	GC03P115623	14.3491	https://www.genecards.org/cgi-bin/carddisp.pl?gene=GAP43
SLC1A1	Solute Carrier Family 1 Member 1	Protein Coding	56	GC09P004490	14.3448	https://www.genecards.org/cgi-bin/carddisp.pl?gene=SLC1A1
DPYSL2	Dihydropyrimidinase Like 2	Protein Coding	52	GC08P026514	14.3139	https://www.genecards.org/cgi-bin/carddisp.pl?gene=DPYSL2
NAGLU	N-Acetyl-Alpha-Glucosaminidase	Protein Coding	49	GC17P066885	14.3038	https://www.genecards.org/cgi-bin/carddisp.pl?gene=NAGLU
GSK3B	Glycogen Synthase Kinase 3 Beta	Protein Coding	57	GC03M119821	14.2924	https://www.genecards.org/cgi-bin/carddisp.pl?gene=GSK3B
AQP1	Aquaporin 1 (Colton Blood Group)	Protein Coding	53	GC07P030911	14.2842	https://www.genecards.org/cgi-bin/carddisp.pl?gene=AQP1
ELANE	Elastase, Neutrophil Expressed	Protein Coding	58	GC19P004053	14.2829	https://www.genecards.org/cgi-bin/carddisp.pl?gene=ELANE
AIF1	Allograft Inflammatory Factor 1	Protein Coding	45	GC06P096099	14.2653	https://www.genecards.org/cgi-bin/carddisp.pl?gene=AIF1
CTSD	Cathepsin D	Protein Coding	59	GC11M001752	14.2627	https://www.genecards.org/cgi-bin/carddisp.pl?gene=CTSD
PTK2	Protein Tyrosine Kinase 2	Protein Coding	55	GC08M140657	14.25	https://www.genecards.org/cgi-bin/carddisp.pl?gene=PTK2
PPARA	Peroxisome Proliferator Activated Receptor Alpha	Protein Coding	51	GC22P046150	14.246	https://www.genecards.org/cgi-bin/carddisp.pl?gene=PPARA
TPH2	Tryptophan Hydroxylase 2	Protein Coding	56	GC12P071938	14.2389	https://www.genecards.org/cgi-bin/carddisp.pl?gene=TPH2
ALDH5A1	Aldehyde Dehydrogenase 5 Family Member A1	Protein Coding	54	GC06P024494	14.2344	https://www.genecards.org/cgi-bin/carddisp.pl?gene=ALDH5A1
SLC17A5	Solute Carrier Family 17 Member 5	Protein Coding	51	GC06M073593	14.2181	https://www.genecards.org/cgi-bin/carddisp.pl?gene=SLC17A5
CNTN2	Contactin 2	Protein Coding	52	GC01P205043	14.2163	https://www.genecards.org/cgi-bin/carddisp.pl?gene=CNTN2
NRG1	Neuregulin 1	Protein Coding	55	GC08P031639	14.1934	https://www.genecards.org/cgi-bin/carddisp.pl?gene=NRG1
LDLR	Low Density Lipoprotein Receptor	Protein Coding	58	GC19P011091	14.1725	https://www.genecards.org/cgi-bin/carddisp.pl?gene=LDLR
CASP9	Caspase 9	Protein Coding	53	GC01M015491	14.1491	https://www.genecards.org/cgi-bin/carddisp.pl?gene=CASP9
RTN4R	Reticulon 4 Receptor	Protein Coding	51	GC22M020241	14.1016	https://www.genecards.org/cgi-bin/carddisp.pl?gene=RTN4R
TBK1	TANK Binding Kinase 1	Protein Coding	56	GC12P064451	14.1012	https://www.genecards.org/cgi-bin/carddisp.pl?gene=TBK1
GRM5	Glutamate Metabotropic Receptor 5	Protein Coding	53	GC11M088504	14.0911	https://www.genecards.org/cgi-bin/carddisp.pl?gene=GRM5
PIGA	Phosphatidylinositol Glycan Anchor Biosynthesis Class A	Protein Coding	50	GC0XM015319	14.0661	https://www.genecards.org/cgi-bin/carddisp.pl?gene=PIGA
AGT	Angiotensinogen	Protein Coding	56	GC01M230690	14.0642	https://www.genecards.org/cgi-bin/carddisp.pl?gene=AGT
CALCA	Calcitonin Related Polypeptide Alpha	Protein Coding	50	GC11M014945	14.0603	https://www.genecards.org/cgi-bin/carddisp.pl?gene=CALCA
CNTNAP2	Contactin Associated Protein 2	Protein Coding	52	GC07P146116	14.0601	https://www.genecards.org/cgi-bin/carddisp.pl?gene=CNTNAP2
CCL3	C-C Motif Chemokine Ligand 3	Protein Coding	46	GC17M036088	14.0543	https://www.genecards.org/cgi-bin/carddisp.pl?gene=CCL3
OTX2	Orthodenticle Homeobox 2	Protein Coding	52	GC14M056799	14.0497	https://www.genecards.org/cgi-bin/carddisp.pl?gene=OTX2
RNASEH2B	Ribonuclease H2 Subunit B	Protein Coding	43	GC13P050909	14.0198	https://www.genecards.org/cgi-bin/carddisp.pl?gene=RNASEH2B
ST3GAL5	ST3 Beta-Galactoside Alpha-2,3-Sialyltransferase 5	Protein Coding	53	GC02M085839	13.9938	https://www.genecards.org/cgi-bin/carddisp.pl?gene=ST3GAL5
IL17A	Interleukin 17A	Protein Coding	50	GC06P052186	13.9821	https://www.genecards.org/cgi-bin/carddisp.pl?gene=IL17A
VCAM1	Vascular Cell Adhesion Molecule 1	Protein Coding	52	GC01P100719	13.98	https://www.genecards.org/cgi-bin/carddisp.pl?gene=VCAM1
SLC25A22	Solute Carrier Family 25 Member 22	Protein Coding	47	GC11M004822	13.9702	https://www.genecards.org/cgi-bin/carddisp.pl?gene=SLC25A22
TLR2	Toll Like Receptor 2	Protein Coding	59	GC04P153684	13.9383	https://www.genecards.org/cgi-bin/carddisp.pl?gene=TLR2
GSTM1	Glutathione S-Transferase Mu 1	Protein Coding	49	GC01P109687	13.9132	https://www.genecards.org/cgi-bin/carddisp.pl?gene=GSTM1
L1CAM	L1 Cell Adhesion Molecule	Protein Coding	54	GC0XM153864	13.881	https://www.genecards.org/cgi-bin/carddisp.pl?gene=L1CAM
PRODH	Proline Dehydrogenase 1	Protein Coding	52	GC22M018912	13.8757	https://www.genecards.org/cgi-bin/carddisp.pl?gene=PRODH
SLC16A2	Solute Carrier Family 16 Member 2	Protein Coding	50	GC0XP074546	13.8588	https://www.genecards.org/cgi-bin/carddisp.pl?gene=SLC16A2
CRHR1	Corticotropin Releasing Hormone Receptor 1	Protein Coding	51	GC17P045784	13.8549	https://www.genecards.org/cgi-bin/carddisp.pl?gene=CRHR1
PMP22	Peripheral Myelin Protein 22	Protein Coding	50	GC17M015229	13.8368	https://www.genecards.org/cgi-bin/carddisp.pl?gene=PMP22
SETX	Senataxin	Protein Coding	48	GC09M132261	13.8233	https://www.genecards.org/cgi-bin/carddisp.pl?gene=SETX
DDX3X	DEAD-Box Helicase 3 X-Linked	Protein Coding	54	GC0XP041333	13.721	https://www.genecards.org/cgi-bin/carddisp.pl?gene=DDX3X
KCNA1	Potassium Voltage-Gated Channel Subfamily A Member 1	Protein Coding	52	GC12P024772	13.7208	https://www.genecards.org/cgi-bin/carddisp.pl?gene=KCNA1
CYP2D6	Cytochrome P450 Family 2 Subfamily D Member 6	Protein Coding	53	GC22M042126	13.7207	https://www.genecards.org/cgi-bin/carddisp.pl?gene=CYP2D6
DBH	Dopamine Beta-Hydroxylase	Protein Coding	59	GC09P133636	13.7178	https://www.genecards.org/cgi-bin/carddisp.pl?gene=DBH
EZR	Ezrin	Protein Coding	53	GC06M158765	13.6436	https://www.genecards.org/cgi-bin/carddisp.pl?gene=EZR
NQO1	NAD(P)H Quinone Dehydrogenase 1	Protein Coding	55	GC16M069706	13.6342	https://www.genecards.org/cgi-bin/carddisp.pl?gene=NQO1
F7	Coagulation Factor VII	Protein Coding	55	GC13P113105	13.6173	https://www.genecards.org/cgi-bin/carddisp.pl?gene=F7
SYT1	Synaptotagmin 1	Protein Coding	55	GC12P078863	13.5985	https://www.genecards.org/cgi-bin/carddisp.pl?gene=SYT1
ARSA	Arylsulfatase A	Protein Coding	54	GC22M050622	13.5897	https://www.genecards.org/cgi-bin/carddisp.pl?gene=ARSA
TSHR	Thyroid Stimulating Hormone Receptor	Protein Coding	54	GC14P080954	13.5834	https://www.genecards.org/cgi-bin/carddisp.pl?gene=TSHR
FIG4	FIG4 Phosphoinositide 5-Phosphatase	Protein Coding	51	GC06P109691	13.56	https://www.genecards.org/cgi-bin/carddisp.pl?gene=FIG4
NOX4	NADPH Oxidase 4	Protein Coding	50	GC11M089324	13.5528	https://www.genecards.org/cgi-bin/carddisp.pl?gene=NOX4
CYP46A1	Cytochrome P450 Family 46 Subfamily A Member 1	Protein Coding	47	GC14P099684	13.5318	https://www.genecards.org/cgi-bin/carddisp.pl?gene=CYP46A1
PINK1	PTEN Induced Kinase 1	Protein Coding	53	GC01P020634	13.5258	https://www.genecards.org/cgi-bin/carddisp.pl?gene=PINK1
ABAT	4-Aminobutyrate Aminotransferase	Protein Coding	52	GC16P008674	13.5212	https://www.genecards.org/cgi-bin/carddisp.pl?gene=ABAT
TLR3	Toll Like Receptor 3	Protein Coding	58	GC04P186059	13.4798	https://www.genecards.org/cgi-bin/carddisp.pl?gene=TLR3
HTR3A	5-Hydroxytryptamine Receptor 3A	Protein Coding	53	GC11P113975	13.4689	https://www.genecards.org/cgi-bin/carddisp.pl?gene=HTR3A
SMAD4	SMAD Family Member 4	Protein Coding	59	GC18P051028	13.4663	https://www.genecards.org/cgi-bin/carddisp.pl?gene=SMAD4
CASP1	Caspase 1	Protein Coding	56	GC11M105025	13.4418	https://www.genecards.org/cgi-bin/carddisp.pl?gene=CASP1
SIL1	SIL1 Nucleotide Exchange Factor	Protein Coding	47	GC05M138957	13.4209	https://www.genecards.org/cgi-bin/carddisp.pl?gene=SIL1
DNMT1	DNA Methyltransferase 1	Protein Coding	59	GC19M010133	13.4158	https://www.genecards.org/cgi-bin/carddisp.pl?gene=DNMT1
GABBR1	Gamma-Aminobutyric Acid Type B Receptor Subunit 1	Protein Coding	53	GC06M029555	13.3856	https://www.genecards.org/cgi-bin/carddisp.pl?gene=GABBR1
GABRA5	Gamma-Aminobutyric Acid Type A Receptor Subunit Alpha5	Protein Coding	55	GC15P026866	13.3527	https://www.genecards.org/cgi-bin/carddisp.pl?gene=GABRA5
CTSB	Cathepsin B	Protein Coding	59	GC08M011842	13.3501	https://www.genecards.org/cgi-bin/carddisp.pl?gene=CTSB
MOBP	Myelin Associated Oligodendrocyte Basic Protein	Protein Coding	43	GC03P040059	13.3369	https://www.genecards.org/cgi-bin/carddisp.pl?gene=MOBP
NR3C2	Nuclear Receptor Subfamily 3 Group C Member 2	Protein Coding	52	GC04M148078	13.3263	https://www.genecards.org/cgi-bin/carddisp.pl?gene=NR3C2
HLA-B	Major Histocompatibility Complex, Class I, B	Protein Coding	52	GC06M074887	13.3213	https://www.genecards.org/cgi-bin/carddisp.pl?gene=HLA-B
SERPINC1	Serpin Family C Member 1	Protein Coding	56	GC01M174691	13.3008	https://www.genecards.org/cgi-bin/carddisp.pl?gene=SERPINC1
AGTR1	Angiotensin II Receptor Type 1	Protein Coding	58	GC03P148697	13.2941	https://www.genecards.org/cgi-bin/carddisp.pl?gene=AGTR1
SLC6A8	Solute Carrier Family 6 Member 8	Protein Coding	53	GC0XP153688	13.2844	https://www.genecards.org/cgi-bin/carddisp.pl?gene=SLC6A8
OTUD6B	OTU Deubiquitinase 6B	Protein Coding	46	GC08P091070	13.2717	https://www.genecards.org/cgi-bin/carddisp.pl?gene=OTUD6B
CCR5	C-C Motif Chemokine Receptor 5	Protein Coding	53	GC03P047826	13.2714	https://www.genecards.org/cgi-bin/carddisp.pl?gene=CCR5
CD44	CD44 Molecule (Indian Blood Group)	Protein Coding	55	GC11P035139	13.2679	https://www.genecards.org/cgi-bin/carddisp.pl?gene=CD44
TNC	Tenascin C	Protein Coding	56	GC09M115019	13.2584	https://www.genecards.org/cgi-bin/carddisp.pl?gene=TNC
ST3GAL3	ST3 Beta-Galactoside Alpha-2,3-Sialyltransferase 3	Protein Coding	53	GC01P043705	13.2315	https://www.genecards.org/cgi-bin/carddisp.pl?gene=ST3GAL3
SCN11A	Sodium Voltage-Gated Channel Alpha Subunit 11	Protein Coding	51	GC03M038862	13.176	https://www.genecards.org/cgi-bin/carddisp.pl?gene=SCN11A
CACNA1I	Calcium Voltage-Gated Channel Subunit Alpha1 I	Protein Coding	53	GC22P039570	13.1758	https://www.genecards.org/cgi-bin/carddisp.pl?gene=CACNA1I
FLNA	Filamin A	Protein Coding	55	GC0XM154348	13.173	https://www.genecards.org/cgi-bin/carddisp.pl?gene=FLNA
FGA	Fibrinogen Alpha Chain	Protein Coding	56	GC04M154583	13.173	https://www.genecards.org/cgi-bin/carddisp.pl?gene=FGA
DCTN1	Dynactin Subunit 1	Protein Coding	53	GC02M074361	13.1427	https://www.genecards.org/cgi-bin/carddisp.pl?gene=DCTN1
AVP	Arginine Vasopressin	Protein Coding	51	GC20M003082	13.0475	https://www.genecards.org/cgi-bin/carddisp.pl?gene=AVP
OCLN	Occludin	Protein Coding	51	GC05P069492	13.0359	https://www.genecards.org/cgi-bin/carddisp.pl?gene=OCLN
GABRA2	Gamma-Aminobutyric Acid Type A Receptor Subunit Alpha2	Protein Coding	54	GC04M046243	13.0324	https://www.genecards.org/cgi-bin/carddisp.pl?gene=GABRA2
EPHA4	EPH Receptor A4	Protein Coding	57	GC02M221418	13.0216	https://www.genecards.org/cgi-bin/carddisp.pl?gene=EPHA4
FYN	FYN Proto-Oncogene, Src Family Tyrosine Kinase	Protein Coding	53	GC06M111660	13.0192	https://www.genecards.org/cgi-bin/carddisp.pl?gene=FYN
OPTN	Optineurin	Protein Coding	50	GC10P013099	13.0146	https://www.genecards.org/cgi-bin/carddisp.pl?gene=OPTN
CACNA1C	Calcium Voltage-Gated Channel Subunit Alpha1 C	Protein Coding	56	GC12P001970	12.9896	https://www.genecards.org/cgi-bin/carddisp.pl?gene=CACNA1C
CDH1	Cadherin 1	Protein Coding	56	GC16P068737	12.9662	https://www.genecards.org/cgi-bin/carddisp.pl?gene=CDH1
ALDH7A1	Aldehyde Dehydrogenase 7 Family Member A1	Protein Coding	55	GC05M126541	12.9626	https://www.genecards.org/cgi-bin/carddisp.pl?gene=ALDH7A1
NR4A1	Nuclear Receptor Subfamily 4 Group A Member 1	Protein Coding	54	GC12P052022	12.9443	https://www.genecards.org/cgi-bin/carddisp.pl?gene=NR4A1
TNNT2	Troponin T2, Cardiac Type	Protein Coding	53	GC01M201359	12.9432	https://www.genecards.org/cgi-bin/carddisp.pl?gene=TNNT2
DMD	Dystrophin	Protein Coding	52	GC0XM031097	12.9315	https://www.genecards.org/cgi-bin/carddisp.pl?gene=DMD
ADNP	Activity Dependent Neuroprotector Homeobox	Protein Coding	50	GC20M050888	12.9183	https://www.genecards.org/cgi-bin/carddisp.pl?gene=ADNP
GH1	Growth Hormone 1	Protein Coding	50	GC17M063917	12.8979	https://www.genecards.org/cgi-bin/carddisp.pl?gene=GH1
MYLK	Myosin Light Chain Kinase	Protein Coding	57	GC03M123610	12.8831	https://www.genecards.org/cgi-bin/carddisp.pl?gene=MYLK
DICER1	Dicer 1, Ribonuclease III	Protein Coding	56	GC14M095086	12.8822	https://www.genecards.org/cgi-bin/carddisp.pl?gene=DICER1
IL1R1	Interleukin 1 Receptor Type 1	Protein Coding	53	GC02P102136	12.8814	https://www.genecards.org/cgi-bin/carddisp.pl?gene=IL1R1
ELN	Elastin	Protein Coding	50	GC07P074027	12.8807	https://www.genecards.org/cgi-bin/carddisp.pl?gene=ELN
NEXMIF	Neurite Extension And Migration Factor	Protein Coding	39	GC0XM074733	12.8759	https://www.genecards.org/cgi-bin/carddisp.pl?gene=NEXMIF
MALAT1	Metastasis Associated Lung Adenocarcinoma Transcript 1	RNA Gene	27	GC11P071416	12.8481	https://www.genecards.org/cgi-bin/carddisp.pl?gene=MALAT1
COL5A1	Collagen Type V Alpha 1 Chain	Protein Coding	53	GC09P134641	12.8323	https://www.genecards.org/cgi-bin/carddisp.pl?gene=COL5A1
COL7A1	Collagen Type VII Alpha 1 Chain	Protein Coding	50	GC03M048564	12.8262	https://www.genecards.org/cgi-bin/carddisp.pl?gene=COL7A1
TRAPPC6B	Trafficking Protein Particle Complex Subunit 6B	Protein Coding	47	GC14M039147	12.8157	https://www.genecards.org/cgi-bin/carddisp.pl?gene=TRAPPC6B
REN	Renin	Protein Coding	55	GC01M204154	12.8095	https://www.genecards.org/cgi-bin/carddisp.pl?gene=REN
PON1	Paraoxonase 1	Protein Coding	55	GC07M095297	12.794	https://www.genecards.org/cgi-bin/carddisp.pl?gene=PON1
BMP6	Bone Morphogenetic Protein 6	Protein Coding	51	GC06P007726	12.782	https://www.genecards.org/cgi-bin/carddisp.pl?gene=BMP6
SETD1A	SET Domain Containing 1A, Histone Lysine Methyltransferase	Protein Coding	49	GC16P043893	12.7674	https://www.genecards.org/cgi-bin/carddisp.pl?gene=SETD1A
CCL5	C-C Motif Chemokine Ligand 5	Protein Coding	51	GC17M035871	12.7652	https://www.genecards.org/cgi-bin/carddisp.pl?gene=CCL5
CDH5	Cadherin 5	Protein Coding	52	GC16P066366	12.7319	https://www.genecards.org/cgi-bin/carddisp.pl?gene=CDH5
SLC12A2	Solute Carrier Family 12 Member 2	Protein Coding	56	GC05P128083	12.7272	https://www.genecards.org/cgi-bin/carddisp.pl?gene=SLC12A2
EPRS1	Glutamyl-Prolyl-TRNA Synthetase 1	Protein Coding	50	GC01M219969	12.7	https://www.genecards.org/cgi-bin/carddisp.pl?gene=EPRS1
LRP2	LDL Receptor Related Protein 2	Protein Coding	55	GC02M169127	12.6944	https://www.genecards.org/cgi-bin/carddisp.pl?gene=LRP2
TNFSF10	TNF Superfamily Member 10	Protein Coding	51	GC03M172505	12.6862	https://www.genecards.org/cgi-bin/carddisp.pl?gene=TNFSF10
TIMP1	TIMP Metallopeptidase Inhibitor 1	Protein Coding	52	GC0XP047769	12.6781	https://www.genecards.org/cgi-bin/carddisp.pl?gene=TIMP1
ASAH1	N-Acylsphingosine Amidohydrolase 1	Protein Coding	56	GC08M018055	12.6777	https://www.genecards.org/cgi-bin/carddisp.pl?gene=ASAH1
HNRNPA1	Heterogeneous Nuclear Ribonucleoprotein A1	Protein Coding	55	GC12P054280	12.6715	https://www.genecards.org/cgi-bin/carddisp.pl?gene=HNRNPA1
SLC1A4	Solute Carrier Family 1 Member 4	Protein Coding	52	GC02P064988	12.6685	https://www.genecards.org/cgi-bin/carddisp.pl?gene=SLC1A4
EDNRB	Endothelin Receptor Type B	Protein Coding	56	GC13M077895	12.6421	https://www.genecards.org/cgi-bin/carddisp.pl?gene=EDNRB
PRKCZ	Protein Kinase C Zeta	Protein Coding	56	GC01P004707	12.6383	https://www.genecards.org/cgi-bin/carddisp.pl?gene=PRKCZ
NTN1	Netrin 1	Protein Coding	52	GC17P012174	12.5928	https://www.genecards.org/cgi-bin/carddisp.pl?gene=NTN1
ARFGEF2	ADP Ribosylation Factor Guanine Nucleotide Exchange Factor 2	Protein Coding	47	GC20P048921	12.5556	https://www.genecards.org/cgi-bin/carddisp.pl?gene=ARFGEF2
BCHE	Butyrylcholinesterase	Protein Coding	57	GC03M165772	12.5529	https://www.genecards.org/cgi-bin/carddisp.pl?gene=BCHE
AIFM1	Apoptosis Inducing Factor Mitochondria Associated 1	Protein Coding	56	GC0XM130129	12.5356	https://www.genecards.org/cgi-bin/carddisp.pl?gene=AIFM1
SELE	Selectin E	Protein Coding	50	GC01M169722	12.5302	https://www.genecards.org/cgi-bin/carddisp.pl?gene=SELE
EPCAM	Epithelial Cell Adhesion Molecule	Protein Coding	56	GC02P047345	12.5225	https://www.genecards.org/cgi-bin/carddisp.pl?gene=EPCAM
DRD3	Dopamine Receptor D3	Protein Coding	51	GC03M114128	12.51	https://www.genecards.org/cgi-bin/carddisp.pl?gene=DRD3
CEP290	Centrosomal Protein 290	Protein Coding	48	GC12M088049	12.5008	https://www.genecards.org/cgi-bin/carddisp.pl?gene=CEP290
CACNA1B	Calcium Voltage-Gated Channel Subunit Alpha1 B	Protein Coding	56	GC09P137877	12.4963	https://www.genecards.org/cgi-bin/carddisp.pl?gene=CACNA1B
TIMP2	TIMP Metallopeptidase Inhibitor 2	Protein Coding	48	GC17M078852	12.4906	https://www.genecards.org/cgi-bin/carddisp.pl?gene=TIMP2
ADCYAP1R1	ADCYAP Receptor Type I	Protein Coding	52	GC07P031058	12.489	https://www.genecards.org/cgi-bin/carddisp.pl?gene=ADCYAP1R1
FGF1	Fibroblast Growth Factor 1	Protein Coding	54	GC05M142555	12.4859	https://www.genecards.org/cgi-bin/carddisp.pl?gene=FGF1
CRYAB	Crystallin Alpha B	Protein Coding	53	GC11M111908	12.4648	https://www.genecards.org/cgi-bin/carddisp.pl?gene=CRYAB
BPTF	Bromodomain PHD Finger Transcription Factor	Protein Coding	48	GC17P067825	12.464	https://www.genecards.org/cgi-bin/carddisp.pl?gene=BPTF
TGFBR2	Transforming Growth Factor Beta Receptor 2	Protein Coding	59	GC03P030623	12.4513	https://www.genecards.org/cgi-bin/carddisp.pl?gene=TGFBR2
ITGB2	Integrin Subunit Beta 2	Protein Coding	57	GC21M044885	12.4356	https://www.genecards.org/cgi-bin/carddisp.pl?gene=ITGB2
ADIPOQ	Adiponectin, C1Q And Collagen Domain Containing	Protein Coding	52	GC03P186842	12.4353	https://www.genecards.org/cgi-bin/carddisp.pl?gene=ADIPOQ
MAPK3	Mitogen-Activated Protein Kinase 3	Protein Coding	56	GC16M039242	12.4315	https://www.genecards.org/cgi-bin/carddisp.pl?gene=MAPK3
PIK3R2	Phosphoinositide-3-Kinase Regulatory Subunit 2	Protein Coding	56	GC19P018153	12.4286	https://www.genecards.org/cgi-bin/carddisp.pl?gene=PIK3R2
CACNA1H	Calcium Voltage-Gated Channel Subunit Alpha1 H	Protein Coding	57	GC16P001153	12.4132	https://www.genecards.org/cgi-bin/carddisp.pl?gene=CACNA1H
WNT1	Wnt Family Member 1	Protein Coding	52	GC12P050145	12.4064	https://www.genecards.org/cgi-bin/carddisp.pl?gene=WNT1
NGB	Neuroglobin	Protein Coding	43	GC14M077265	12.4041	https://www.genecards.org/cgi-bin/carddisp.pl?gene=NGB
GAL	Galanin And GMAP Prepropeptide	Protein Coding	51	GC11P071748	12.4008	https://www.genecards.org/cgi-bin/carddisp.pl?gene=GAL
SMAD3	SMAD Family Member 3	Protein Coding	59	GC15P067063	12.3944	https://www.genecards.org/cgi-bin/carddisp.pl?gene=SMAD3
B2M	Beta-2-Microglobulin	Protein Coding	56	GC15P044711	12.3728	https://www.genecards.org/cgi-bin/carddisp.pl?gene=B2M
HSPA8	Heat Shock Protein Family A (Hsp70) Member 8	Protein Coding	56	GC11M123057	12.3633	https://www.genecards.org/cgi-bin/carddisp.pl?gene=HSPA8
EGR1	Early Growth Response 1	Protein Coding	52	GC05P138465	12.3396	https://www.genecards.org/cgi-bin/carddisp.pl?gene=EGR1
NRGN	Neurogranin	Protein Coding	44	GC11P124739	12.3284	https://www.genecards.org/cgi-bin/carddisp.pl?gene=NRGN
DRD4	Dopamine Receptor D4	Protein Coding	52	GC11P002251	12.3115	https://www.genecards.org/cgi-bin/carddisp.pl?gene=DRD4
CD40LG	CD40 Ligand	Protein Coding	57	GC0XP136649	12.2808	https://www.genecards.org/cgi-bin/carddisp.pl?gene=CD40LG
LEPR	Leptin Receptor	Protein Coding	57	GC01P065421	12.276	https://www.genecards.org/cgi-bin/carddisp.pl?gene=LEPR
MT-CO3	Mitochondrially Encoded Cytochrome C Oxidase III	Protein Coding	35	GCMTP009209	12.2726	https://www.genecards.org/cgi-bin/carddisp.pl?gene=MT-CO3
TGIF1	TGFB Induced Factor Homeobox 1	Protein Coding	53	GC18P003411	12.2359	https://www.genecards.org/cgi-bin/carddisp.pl?gene=TGIF1
FTH1	Ferritin Heavy Chain 1	Protein Coding	57	GC11M061959	12.2233	https://www.genecards.org/cgi-bin/carddisp.pl?gene=FTH1
ABCD1	ATP Binding Cassette Subfamily D Member 1	Protein Coding	53	GC0XP153724	12.2069	https://www.genecards.org/cgi-bin/carddisp.pl?gene=ABCD1
NDUFV1	NADH:Ubiquinone Oxidoreductase Core Subunit V1	Protein Coding	52	GC11P071678	12.1885	https://www.genecards.org/cgi-bin/carddisp.pl?gene=NDUFV1
LOC102724058	Uncharacterized LOC102724058	RNA Gene	9	GC02P165960	12.1726	https://www.genecards.org/cgi-bin/carddisp.pl?gene=LOC102724058
HTR1B	5-Hydroxytryptamine Receptor 1B	Protein Coding	50	GC06M077504	12.1436	https://www.genecards.org/cgi-bin/carddisp.pl?gene=HTR1B
SLC6A9	Solute Carrier Family 6 Member 9	Protein Coding	56	GC01M043991	12.1383	https://www.genecards.org/cgi-bin/carddisp.pl?gene=SLC6A9
F9	Coagulation Factor IX	Protein Coding	54	GC0XP139530	12.1353	https://www.genecards.org/cgi-bin/carddisp.pl?gene=F9
MLH1	MutL Homolog 1	Protein Coding	55	GC03P036993	12.1067	https://www.genecards.org/cgi-bin/carddisp.pl?gene=MLH1
RELA	RELA Proto-Oncogene, NF-KB Subunit	Protein Coding	59	GC11M065653	12.0559	https://www.genecards.org/cgi-bin/carddisp.pl?gene=RELA
CX3CL1	C-X3-C Motif Chemokine Ligand 1	Protein Coding	52	GC16P057372	12.0377	https://www.genecards.org/cgi-bin/carddisp.pl?gene=CX3CL1
KCNMA1	Potassium Calcium-Activated Channel Subfamily M Alpha 1	Protein Coding	56	GC10M076869	12.0045	https://www.genecards.org/cgi-bin/carddisp.pl?gene=KCNMA1
SLC5A6	Solute Carrier Family 5 Member 6	Protein Coding	51	GC02M027201	12.0044	https://www.genecards.org/cgi-bin/carddisp.pl?gene=SLC5A6
MMP3	Matrix Metallopeptidase 3	Protein Coding	57	GC11M102835	11.9792	https://www.genecards.org/cgi-bin/carddisp.pl?gene=MMP3
LMX1B	LIM Homeobox Transcription Factor 1 Beta	Protein Coding	51	GC09P126614	11.9708	https://www.genecards.org/cgi-bin/carddisp.pl?gene=LMX1B
MEFV	MEFV Innate Immunity Regulator, Pyrin	Protein Coding	51	GC16M009356	11.9494	https://www.genecards.org/cgi-bin/carddisp.pl?gene=MEFV
CEP128	Centrosomal Protein 128	Protein Coding	41	GC14M080476	11.9463	https://www.genecards.org/cgi-bin/carddisp.pl?gene=CEP128
SNCAIP	Synuclein Alpha Interacting Protein	Protein Coding	50	GC05P122311	11.9244	https://www.genecards.org/cgi-bin/carddisp.pl?gene=SNCAIP
MPZ	Myelin Protein Zero	Protein Coding	52	GC01M161304	11.9061	https://www.genecards.org/cgi-bin/carddisp.pl?gene=MPZ
PAH	Phenylalanine Hydroxylase	Protein Coding	55	GC12M102836	11.9043	https://www.genecards.org/cgi-bin/carddisp.pl?gene=PAH
MT-CYB	Mitochondrially Encoded Cytochrome B	Protein Coding	38	GCMTP014749	11.8767	https://www.genecards.org/cgi-bin/carddisp.pl?gene=MT-CYB
CACNG2	Calcium Voltage-Gated Channel Auxiliary Subunit Gamma 2	Protein Coding	51	GC22M063688	11.8428	https://www.genecards.org/cgi-bin/carddisp.pl?gene=CACNG2
PTK2B	Protein Tyrosine Kinase 2 Beta	Protein Coding	55	GC08P027311	11.8392	https://www.genecards.org/cgi-bin/carddisp.pl?gene=PTK2B
SEPTIN4	Septin 4	Protein Coding	46	GC17M058522	11.8288	https://www.genecards.org/cgi-bin/carddisp.pl?gene=SEPTIN4
ACTA2	Actin Alpha 2, Smooth Muscle	Protein Coding	53	GC10M088935	11.8231	https://www.genecards.org/cgi-bin/carddisp.pl?gene=ACTA2
TPP1	Tripeptidyl Peptidase 1	Protein Coding	51	GC11M007201	11.8211	https://www.genecards.org/cgi-bin/carddisp.pl?gene=TPP1
ACE2	Angiotensin Converting Enzyme 2	Protein Coding	56	GC0XM015494	11.739	https://www.genecards.org/cgi-bin/carddisp.pl?gene=ACE2
ITGB1	Integrin Subunit Beta 1	Protein Coding	57	GC10M033922	11.7335	https://www.genecards.org/cgi-bin/carddisp.pl?gene=ITGB1
CSF2	Colony Stimulating Factor 2	Protein Coding	51	GC05P132073	11.7243	https://www.genecards.org/cgi-bin/carddisp.pl?gene=CSF2
CCR2	C-C Motif Chemokine Receptor 2	Protein Coding	52	GC03P047824	11.7026	https://www.genecards.org/cgi-bin/carddisp.pl?gene=CCR2
C3	Complement C3	Protein Coding	56	GC19M006677	11.6931	https://www.genecards.org/cgi-bin/carddisp.pl?gene=C3
PRPH	Peripherin	Protein Coding	50	GC12P050162	11.679	https://www.genecards.org/cgi-bin/carddisp.pl?gene=PRPH
CACNA1G	Calcium Voltage-Gated Channel Subunit Alpha1 G	Protein Coding	57	GC17P067322	11.674	https://www.genecards.org/cgi-bin/carddisp.pl?gene=CACNA1G
HECW2	HECT, C2 And WW Domain Containing E3 Ubiquitin Protein Ligase 2	Protein Coding	48	GC02M196194	11.663	https://www.genecards.org/cgi-bin/carddisp.pl?gene=HECW2
NFASC	Neurofascin	Protein Coding	50	GC01P204828	11.6457	https://www.genecards.org/cgi-bin/carddisp.pl?gene=NFASC
CPLANE1	Ciliogenesis And Planar Polarity Effector Complex Subunit 1	Protein Coding	41	GC05M037402	11.6405	https://www.genecards.org/cgi-bin/carddisp.pl?gene=CPLANE1
KCNA2	Potassium Voltage-Gated Channel Subfamily A Member 2	Protein Coding	53	GC01M110519	11.6335	https://www.genecards.org/cgi-bin/carddisp.pl?gene=KCNA2
EIF2B5	Eukaryotic Translation Initiation Factor 2B Subunit Epsilon	Protein Coding	50	GC03P184135	11.6285	https://www.genecards.org/cgi-bin/carddisp.pl?gene=EIF2B5
MIR29A	MicroRNA 29a	RNA Gene	24	GC07M130876	11.6205	https://www.genecards.org/cgi-bin/carddisp.pl?gene=MIR29A
CHRNA4	Cholinergic Receptor Nicotinic Alpha 4 Subunit	Protein Coding	56	GC20M063343	11.6056	https://www.genecards.org/cgi-bin/carddisp.pl?gene=CHRNA4
ASIC1	Acid Sensing Ion Channel Subunit 1	Protein Coding	52	GC12P050057	11.6	https://www.genecards.org/cgi-bin/carddisp.pl?gene=ASIC1
HMOX2	Heme Oxygenase 2	Protein Coding	53	GC16P004474	11.5772	https://www.genecards.org/cgi-bin/carddisp.pl?gene=HMOX2
SYN1	Synapsin I	Protein Coding	51	GC0XM047571	11.5762	https://www.genecards.org/cgi-bin/carddisp.pl?gene=SYN1
CSF1	Colony Stimulating Factor 1	Protein Coding	51	GC01P109911	11.5745	https://www.genecards.org/cgi-bin/carddisp.pl?gene=CSF1
NTF4	Neurotrophin 4	Protein Coding	53	GC19M073879	11.5283	https://www.genecards.org/cgi-bin/carddisp.pl?gene=NTF4
ABCC2	ATP Binding Cassette Subfamily C Member 2	Protein Coding	55	GC10P099782	11.5207	https://www.genecards.org/cgi-bin/carddisp.pl?gene=ABCC2
DRD1	Dopamine Receptor D1	Protein Coding	51	GC05M175440	11.4927	https://www.genecards.org/cgi-bin/carddisp.pl?gene=DRD1
ITGB3	Integrin Subunit Beta 3	Protein Coding	59	GC17P067114	11.49	https://www.genecards.org/cgi-bin/carddisp.pl?gene=ITGB3
ANK3	Ankyrin 3	Protein Coding	50	GC10M060026	11.479	https://www.genecards.org/cgi-bin/carddisp.pl?gene=ANK3
RPGRIP1L	RPGRIP1 Like	Protein Coding	47	GC16M053597	11.4722	https://www.genecards.org/cgi-bin/carddisp.pl?gene=RPGRIP1L
UBC	Ubiquitin C	Protein Coding	50	GC12M124911	11.4632	https://www.genecards.org/cgi-bin/carddisp.pl?gene=UBC
AHI1	Abelson Helper Integration Site 1	Protein Coding	48	GC06M135283	11.4536	https://www.genecards.org/cgi-bin/carddisp.pl?gene=AHI1
TAB2	TGF-Beta Activated Kinase 1 (MAP3K7) Binding Protein 2	Protein Coding	55	GC06P149218	11.4176	https://www.genecards.org/cgi-bin/carddisp.pl?gene=TAB2
NINJ1	Ninjurin 1	Protein Coding	47	GC09M093121	11.3957	https://www.genecards.org/cgi-bin/carddisp.pl?gene=NINJ1
TRAPPC10	Trafficking Protein Particle Complex Subunit 10	Protein Coding	46	GC21P044012	11.385	https://www.genecards.org/cgi-bin/carddisp.pl?gene=TRAPPC10
PDPN	Podoplanin	Protein Coding	48	GC01P013583	11.3651	https://www.genecards.org/cgi-bin/carddisp.pl?gene=PDPN
HLA-A	Major Histocompatibility Complex, Class I, A	Protein Coding	52	GC06P096057	11.3601	https://www.genecards.org/cgi-bin/carddisp.pl?gene=HLA-A
SLC6A2	Solute Carrier Family 6 Member 2	Protein Coding	54	GC16P055656	11.36	https://www.genecards.org/cgi-bin/carddisp.pl?gene=SLC6A2
EPM2A	EPM2A Glucan Phosphatase, Laforin	Protein Coding	50	GC06M145382	11.3511	https://www.genecards.org/cgi-bin/carddisp.pl?gene=EPM2A
PDE4A	Phosphodiesterase 4A	Protein Coding	51	GC19P010416	11.3364	https://www.genecards.org/cgi-bin/carddisp.pl?gene=PDE4A
CFI	Complement Factor I	Protein Coding	54	GC04M109732	11.3333	https://www.genecards.org/cgi-bin/carddisp.pl?gene=CFI
CXCR2	C-X-C Motif Chemokine Receptor 2	Protein Coding	57	GC02P218125	11.326	https://www.genecards.org/cgi-bin/carddisp.pl?gene=CXCR2
PDGFRA	Platelet Derived Growth Factor Receptor Alpha	Protein Coding	60	GC04P054229	11.3254	https://www.genecards.org/cgi-bin/carddisp.pl?gene=PDGFRA
TCTN2	Tectonic Family Member 2	Protein Coding	47	GC12P123671	11.3099	https://www.genecards.org/cgi-bin/carddisp.pl?gene=TCTN2
BMP7	Bone Morphogenetic Protein 7	Protein Coding	52	GC20M057168	11.3094	https://www.genecards.org/cgi-bin/carddisp.pl?gene=BMP7
ADSL	Adenylosuccinate Lyase	Protein Coding	54	GC22P040346	11.2889	https://www.genecards.org/cgi-bin/carddisp.pl?gene=ADSL
PLAUR	Plasminogen Activator, Urokinase Receptor	Protein Coding	52	GC19M043646	11.2855	https://www.genecards.org/cgi-bin/carddisp.pl?gene=PLAUR
OPA1	OPA1 Mitochondrial Dynamin Like GTPase	Protein Coding	51	GC03P193594	11.2719	https://www.genecards.org/cgi-bin/carddisp.pl?gene=OPA1
PNKP	Polynucleotide Kinase 3'-Phosphatase	Protein Coding	53	GC19M073909	11.2154	https://www.genecards.org/cgi-bin/carddisp.pl?gene=PNKP
HP	Haptoglobin	Protein Coding	52	GC16P072590	11.185	https://www.genecards.org/cgi-bin/carddisp.pl?gene=HP
SGK1	Serum/Glucocorticoid Regulated Kinase 1	Protein Coding	56	GC06M134169	11.184	https://www.genecards.org/cgi-bin/carddisp.pl?gene=SGK1
ADA	Adenosine Deaminase	Protein Coding	57	GC20M044620	11.1521	https://www.genecards.org/cgi-bin/carddisp.pl?gene=ADA
BMAL1	Basic Helix-Loop-Helix ARNT Like 1	Protein Coding	48	GC11P013277	11.1464	https://www.genecards.org/cgi-bin/carddisp.pl?gene=BMAL1
CYP3A4	Cytochrome P450 Family 3 Subfamily A Member 4	Protein Coding	56	GC07M099759	11.1462	https://www.genecards.org/cgi-bin/carddisp.pl?gene=CYP3A4
JPH3	Junctophilin 3	Protein Coding	49	GC16P087601	11.1422	https://www.genecards.org/cgi-bin/carddisp.pl?gene=JPH3
MME	Membrane Metalloendopeptidase	Protein Coding	57	GC03P155024	11.1362	https://www.genecards.org/cgi-bin/carddisp.pl?gene=MME
GRM3	Glutamate Metabotropic Receptor 3	Protein Coding	53	GC07P086643	11.1321	https://www.genecards.org/cgi-bin/carddisp.pl?gene=GRM3
PRRT2	Proline Rich Transmembrane Protein 2	Protein Coding	47	GC16P029811	11.1251	https://www.genecards.org/cgi-bin/carddisp.pl?gene=PRRT2
BDKRB2	Bradykinin Receptor B2	Protein Coding	52	GC14P096205	11.1217	https://www.genecards.org/cgi-bin/carddisp.pl?gene=BDKRB2
NDRG1	N-Myc Downstream Regulated 1	Protein Coding	52	GC08M133237	11.112	https://www.genecards.org/cgi-bin/carddisp.pl?gene=NDRG1
CEP104	Centrosomal Protein 104	Protein Coding	44	GC01M003812	11.1006	https://www.genecards.org/cgi-bin/carddisp.pl?gene=CEP104
COMP	Cartilage Oligomeric Matrix Protein	Protein Coding	53	GC19M018783	11.097	https://www.genecards.org/cgi-bin/carddisp.pl?gene=COMP
HSPD1	Heat Shock Protein Family D (Hsp60) Member 1	Protein Coding	55	GC02M197486	11.0686	https://www.genecards.org/cgi-bin/carddisp.pl?gene=HSPD1
FOXO3	Forkhead Box O3	Protein Coding	53	GC06P108559	11.0482	https://www.genecards.org/cgi-bin/carddisp.pl?gene=FOXO3
MIR93	MicroRNA 93	RNA Gene	24	GC07M103442	11.0455	https://www.genecards.org/cgi-bin/carddisp.pl?gene=MIR93
TPPP3	Tubulin Polymerization Promoting Protein Family Member 3	Protein Coding	43	GC16M067389	11.0399	https://www.genecards.org/cgi-bin/carddisp.pl?gene=TPPP3
SNCG	Synuclein Gamma	Protein Coding	48	GC10P095537	11.0395	https://www.genecards.org/cgi-bin/carddisp.pl?gene=SNCG
HBB	Hemoglobin Subunit Beta	Protein Coding	52	GC11M007105	11.0208	https://www.genecards.org/cgi-bin/carddisp.pl?gene=HBB
GNRH1	Gonadotropin Releasing Hormone 1	Protein Coding	47	GC08M025419	11.0107	https://www.genecards.org/cgi-bin/carddisp.pl?gene=GNRH1
LMNB2	Lamin B2	Protein Coding	49	GC19M007531	11.0069	https://www.genecards.org/cgi-bin/carddisp.pl?gene=LMNB2
CHRM1	Cholinergic Receptor Muscarinic 1	Protein Coding	52	GC11M102428	11.0026	https://www.genecards.org/cgi-bin/carddisp.pl?gene=CHRM1
AGRN	Agrin	Protein Coding	52	GC01P001020	11.0012	https://www.genecards.org/cgi-bin/carddisp.pl?gene=AGRN
RBFOX3	RNA Binding Fox-1 Homolog 3	Protein Coding	44	GC17M079089	10.9996	https://www.genecards.org/cgi-bin/carddisp.pl?gene=RBFOX3
SLC7A5	Solute Carrier Family 7 Member 5	Protein Coding	51	GC16M087830	10.9982	https://www.genecards.org/cgi-bin/carddisp.pl?gene=SLC7A5
AIMP1	Aminoacyl TRNA Synthetase Complex Interacting Multifunctional Protein 1	Protein Coding	53	GC04P106315	10.9955	https://www.genecards.org/cgi-bin/carddisp.pl?gene=AIMP1
SLC17A7	Solute Carrier Family 17 Member 7	Protein Coding	48	GC19M049429	10.9785	https://www.genecards.org/cgi-bin/carddisp.pl?gene=SLC17A7
NHLRC1	NHL Repeat Containing E3 Ubiquitin Protein Ligase 1	Protein Coding	46	GC06M018120	10.9758	https://www.genecards.org/cgi-bin/carddisp.pl?gene=NHLRC1
ESR2	Estrogen Receptor 2	Protein Coding	56	GC14M064084	10.966	https://www.genecards.org/cgi-bin/carddisp.pl?gene=ESR2
GP1BA	Glycoprotein Ib Platelet Subunit Alpha	Protein Coding	54	GC17P004932	10.9595	https://www.genecards.org/cgi-bin/carddisp.pl?gene=GP1BA
ATXN1	Ataxin 1	Protein Coding	50	GC06M016299	10.951	https://www.genecards.org/cgi-bin/carddisp.pl?gene=ATXN1
CHCHD10	Coiled-Coil-Helix-Coiled-Coil-Helix Domain Containing 10	Protein Coding	45	GC22M023765	10.9192	https://www.genecards.org/cgi-bin/carddisp.pl?gene=CHCHD10
DIAPH1	Diaphanous Related Formin 1	Protein Coding	53	GC05M141516	10.9006	https://www.genecards.org/cgi-bin/carddisp.pl?gene=DIAPH1
C4A	Complement C4A (Rodgers Blood Group)	Protein Coding	50	GC06P096121	10.8943	https://www.genecards.org/cgi-bin/carddisp.pl?gene=C4A
HMGCR	3-Hydroxy-3-Methylglutaryl-CoA Reductase	Protein Coding	53	GC05P075336	10.8914	https://www.genecards.org/cgi-bin/carddisp.pl?gene=HMGCR
TXN	Thioredoxin	Protein Coding	52	GC09M110243	10.8704	https://www.genecards.org/cgi-bin/carddisp.pl?gene=TXN
LIF	LIF Interleukin 6 Family Cytokine	Protein Coding	50	GC22M030240	10.8441	https://www.genecards.org/cgi-bin/carddisp.pl?gene=LIF
DCC	DCC Netrin 1 Receptor	Protein Coding	53	GC18P052340	10.8303	https://www.genecards.org/cgi-bin/carddisp.pl?gene=DCC
MT-CO2	Mitochondrially Encoded Cytochrome C Oxidase II	Protein Coding	39	GCMTP007587	10.8254	https://www.genecards.org/cgi-bin/carddisp.pl?gene=MT-CO2
ABCC5	ATP Binding Cassette Subfamily C Member 5	Protein Coding	51	GC03M183919	10.8229	https://www.genecards.org/cgi-bin/carddisp.pl?gene=ABCC5
ANKK1	Ankyrin Repeat And Kinase Domain Containing 1	Protein Coding	44	GC11P113387	10.8227	https://www.genecards.org/cgi-bin/carddisp.pl?gene=ANKK1
KL	Klotho	Protein Coding	55	GC13P033016	10.8072	https://www.genecards.org/cgi-bin/carddisp.pl?gene=KL
PTGIS	Prostaglandin I2 Synthase	Protein Coding	52	GC20M049503	10.7817	https://www.genecards.org/cgi-bin/carddisp.pl?gene=PTGIS
MIR132	MicroRNA 132	RNA Gene	24	GC17M002049	10.7758	https://www.genecards.org/cgi-bin/carddisp.pl?gene=MIR132
OPHN1	Oligophrenin 1	Protein Coding	50	GC0XM067949	10.7703	https://www.genecards.org/cgi-bin/carddisp.pl?gene=OPHN1
HTR2C	5-Hydroxytryptamine Receptor 2C	Protein Coding	52	GC0XP114584	10.7438	https://www.genecards.org/cgi-bin/carddisp.pl?gene=HTR2C
CAMK2G	Calcium/Calmodulin Dependent Protein Kinase II Gamma	Protein Coding	54	GC10M073812	10.7414	https://www.genecards.org/cgi-bin/carddisp.pl?gene=CAMK2G
SLCO1C1	Solute Carrier Organic Anion Transporter Family Member 1C1	Protein Coding	47	GC12P020695	10.7414	https://www.genecards.org/cgi-bin/carddisp.pl?gene=SLCO1C1
ACOT7	Acyl-CoA Thioesterase 7	Protein Coding	47	GC01M008493	10.7402	https://www.genecards.org/cgi-bin/carddisp.pl?gene=ACOT7
BECN1	Beclin 1	Protein Coding	52	GC17M042810	10.7362	https://www.genecards.org/cgi-bin/carddisp.pl?gene=BECN1
CAV1	Caveolin 1	Protein Coding	55	GC07P116524	10.7091	https://www.genecards.org/cgi-bin/carddisp.pl?gene=CAV1
ADRB2	Adrenoceptor Beta 2	Protein Coding	56	GC05P148825	10.7061	https://www.genecards.org/cgi-bin/carddisp.pl?gene=ADRB2
USH2A	Usherin	Protein Coding	46	GC01M215622	10.6899	https://www.genecards.org/cgi-bin/carddisp.pl?gene=USH2A
LPAR1	Lysophosphatidic Acid Receptor 1	Protein Coding	53	GC09M110873	10.6821	https://www.genecards.org/cgi-bin/carddisp.pl?gene=LPAR1
KCNJ11	Potassium Inwardly Rectifying Channel Subfamily J Member 11	Protein Coding	53	GC11M017697	10.6788	https://www.genecards.org/cgi-bin/carddisp.pl?gene=KCNJ11
ABCA7	ATP Binding Cassette Subfamily A Member 7	Protein Coding	51	GC19P004070	10.6736	https://www.genecards.org/cgi-bin/carddisp.pl?gene=ABCA7
TRPV1	Transient Receptor Potential Cation Channel Subfamily V Member 1	Protein Coding	55	GC17M003565	10.6668	https://www.genecards.org/cgi-bin/carddisp.pl?gene=TRPV1
FN1	Fibronectin 1	Protein Coding	57	GC02M215360	10.6643	https://www.genecards.org/cgi-bin/carddisp.pl?gene=FN1
TP73	Tumor Protein P73	Protein Coding	52	GC01P003652	10.6579	https://www.genecards.org/cgi-bin/carddisp.pl?gene=TP73
SHANK3	SH3 And Multiple Ankyrin Repeat Domains 3	Protein Coding	45	GC22P050674	10.6561	https://www.genecards.org/cgi-bin/carddisp.pl?gene=SHANK3
SCARB2	Scavenger Receptor Class B Member 2	Protein Coding	53	GC04M076158	10.6501	https://www.genecards.org/cgi-bin/carddisp.pl?gene=SCARB2
MBL2	Mannose Binding Lectin 2	Protein Coding	53	GC10M052760	10.6425	https://www.genecards.org/cgi-bin/carddisp.pl?gene=MBL2
HSPA1A	Heat Shock Protein Family A (Hsp70) Member 1A	Protein Coding	53	GC06P096117	10.6407	https://www.genecards.org/cgi-bin/carddisp.pl?gene=HSPA1A
NPC2	NPC Intracellular Cholesterol Transporter 2	Protein Coding	50	GC14M074476	10.6283	https://www.genecards.org/cgi-bin/carddisp.pl?gene=NPC2
KLK6	Kallikrein Related Peptidase 6	Protein Coding	52	GC19M050958	10.6234	https://www.genecards.org/cgi-bin/carddisp.pl?gene=KLK6
CRHR2	Corticotropin Releasing Hormone Receptor 2	Protein Coding	50	GC07M030651	10.5935	https://www.genecards.org/cgi-bin/carddisp.pl?gene=CRHR2
CXCL1	C-X-C Motif Chemokine Ligand 1	Protein Coding	50	GC04P073869	10.5911	https://www.genecards.org/cgi-bin/carddisp.pl?gene=CXCL1
KCNQ3	Potassium Voltage-Gated Channel Subfamily Q Member 3	Protein Coding	54	GC08M132120	10.5897	https://www.genecards.org/cgi-bin/carddisp.pl?gene=KCNQ3
CHEK2	Checkpoint Kinase 2	Protein Coding	61	GC22M028687	10.5874	https://www.genecards.org/cgi-bin/carddisp.pl?gene=CHEK2
SLC11A2	Solute Carrier Family 11 Member 2	Protein Coding	55	GC12M050952	10.5744	https://www.genecards.org/cgi-bin/carddisp.pl?gene=SLC11A2
PLA2G2A	Phospholipase A2 Group IIA	Protein Coding	53	GC01M019975	10.5658	https://www.genecards.org/cgi-bin/carddisp.pl?gene=PLA2G2A
VCAN	Versican	Protein Coding	54	GC05P083471	10.5637	https://www.genecards.org/cgi-bin/carddisp.pl?gene=VCAN
P2RX7	Purinergic Receptor P2X 7	Protein Coding	54	GC12P127389	10.554	https://www.genecards.org/cgi-bin/carddisp.pl?gene=P2RX7
PPP2R2B	Protein Phosphatase 2 Regulatory Subunit Bbeta	Protein Coding	51	GC05M146582	10.5462	https://www.genecards.org/cgi-bin/carddisp.pl?gene=PPP2R2B
CXCL2	C-X-C Motif Chemokine Ligand 2	Protein Coding	46	GC04M074097	10.5456	https://www.genecards.org/cgi-bin/carddisp.pl?gene=CXCL2
AXIN1	Axin 1	Protein Coding	53	GC16M000287	10.5399	https://www.genecards.org/cgi-bin/carddisp.pl?gene=AXIN1
PIK3C2A	Phosphatidylinositol-4-Phosphate 3-Kinase Catalytic Subunit Type 2 Alpha	Protein Coding	54	GC11M017688	10.5186	https://www.genecards.org/cgi-bin/carddisp.pl?gene=PIK3C2A
MT-ND5	Mitochondrially Encoded NADH:Ubiquinone Oxidoreductase Core Subunit 5	Protein Coding	39	GCMTP012339	10.5182	https://www.genecards.org/cgi-bin/carddisp.pl?gene=MT-ND5
IGFBP3	Insulin Like Growth Factor Binding Protein 3	Protein Coding	54	GC07M045912	10.5135	https://www.genecards.org/cgi-bin/carddisp.pl?gene=IGFBP3
PCNA	Proliferating Cell Nuclear Antigen	Protein Coding	57	GC20M005114	10.5019	https://www.genecards.org/cgi-bin/carddisp.pl?gene=PCNA
CYP2E1	Cytochrome P450 Family 2 Subfamily E Member 1	Protein Coding	52	GC10P133520	10.4969	https://www.genecards.org/cgi-bin/carddisp.pl?gene=CYP2E1
GSN	Gelsolin	Protein Coding	56	GC09P121201	10.4889	https://www.genecards.org/cgi-bin/carddisp.pl?gene=GSN
UBQLN2	Ubiquilin 2	Protein Coding	50	GC0XP056563	10.4869	https://www.genecards.org/cgi-bin/carddisp.pl?gene=UBQLN2
BMP2	Bone Morphogenetic Protein 2	Protein Coding	53	GC20P006767	10.4844	https://www.genecards.org/cgi-bin/carddisp.pl?gene=BMP2
PRICKLE2	Prickle Planar Cell Polarity Protein 2	Protein Coding	47	GC03M064092	10.4791	https://www.genecards.org/cgi-bin/carddisp.pl?gene=PRICKLE2
CD34	CD34 Molecule	Protein Coding	52	GC01M207880	10.457	https://www.genecards.org/cgi-bin/carddisp.pl?gene=CD34
COL18A1	Collagen Type XVIII Alpha 1 Chain	Protein Coding	53	GC21P045405	10.4502	https://www.genecards.org/cgi-bin/carddisp.pl?gene=COL18A1
CHRNB2	Cholinergic Receptor Nicotinic Beta 2 Subunit	Protein Coding	53	GC01P154568	10.4473	https://www.genecards.org/cgi-bin/carddisp.pl?gene=CHRNB2
SELL	Selectin L	Protein Coding	50	GC01M169690	10.4434	https://www.genecards.org/cgi-bin/carddisp.pl?gene=SELL
ALG14	ALG14 UDP-N-Acetylglucosaminyltransferase Subunit	Protein Coding	47	GC01M094974	10.4366	https://www.genecards.org/cgi-bin/carddisp.pl?gene=ALG14
CASR	Calcium Sensing Receptor	Protein Coding	57	GC03P122183	10.4327	https://www.genecards.org/cgi-bin/carddisp.pl?gene=CASR
AP1S2	Adaptor Related Protein Complex 1 Subunit Sigma 2	Protein Coding	48	GC0XM015825	10.4295	https://www.genecards.org/cgi-bin/carddisp.pl?gene=AP1S2
CHKA	Choline Kinase Alpha	Protein Coding	50	GC11M068052	10.4009	https://www.genecards.org/cgi-bin/carddisp.pl?gene=CHKA
BRCA1	BRCA1 DNA Repair Associated	Protein Coding	56	GC17M043044	10.3927	https://www.genecards.org/cgi-bin/carddisp.pl?gene=BRCA1
IGF2	Insulin Like Growth Factor 2	Protein Coding	55	GC11M004920	10.3734	https://www.genecards.org/cgi-bin/carddisp.pl?gene=IGF2
ZBTB20	Zinc Finger And BTB Domain Containing 20	Protein Coding	47	GC03M114315	10.3688	https://www.genecards.org/cgi-bin/carddisp.pl?gene=ZBTB20
MMP12	Matrix Metallopeptidase 12	Protein Coding	53	GC11M102862	10.3458	https://www.genecards.org/cgi-bin/carddisp.pl?gene=MMP12
MOG	Myelin Oligodendrocyte Glycoprotein	Protein Coding	53	GC06P096038	10.3194	https://www.genecards.org/cgi-bin/carddisp.pl?gene=MOG
ACTG1	Actin Gamma 1	Protein Coding	55	GC17M081509	10.3064	https://www.genecards.org/cgi-bin/carddisp.pl?gene=ACTG1
MYD88	MYD88 Innate Immune Signal Transduction Adaptor	Protein Coding	56	GC03P038159	10.294	https://www.genecards.org/cgi-bin/carddisp.pl?gene=MYD88
TMEM216	Transmembrane Protein 216	Protein Coding	42	GC11P061402	10.2696	https://www.genecards.org/cgi-bin/carddisp.pl?gene=TMEM216
CALM1	Calmodulin 1	Protein Coding	52	GC14P090396	10.2657	https://www.genecards.org/cgi-bin/carddisp.pl?gene=CALM1
SLC13A3	Solute Carrier Family 13 Member 3	Protein Coding	50	GC20M046557	10.2048	https://www.genecards.org/cgi-bin/carddisp.pl?gene=SLC13A3
IL15	Interleukin 15	Protein Coding	49	GC04P141636	10.204	https://www.genecards.org/cgi-bin/carddisp.pl?gene=IL15
STING1	Stimulator Of Interferon Response CGAMP Interactor 1	Protein Coding	48	GC05M139476	10.1893	https://www.genecards.org/cgi-bin/carddisp.pl?gene=STING1
ATXN3	Ataxin 3	Protein Coding	52	GC14M104050	10.1836	https://www.genecards.org/cgi-bin/carddisp.pl?gene=ATXN3
CCL4	C-C Motif Chemokine Ligand 4	Protein Coding	47	GC17P036103	10.1556	https://www.genecards.org/cgi-bin/carddisp.pl?gene=CCL4
SARM1	Sterile Alpha And TIR Motif Containing 1	Protein Coding	48	GC17P028364	10.1552	https://www.genecards.org/cgi-bin/carddisp.pl?gene=SARM1
SETBP1	SET Binding Protein 1	Protein Coding	47	GC18P044680	10.1539	https://www.genecards.org/cgi-bin/carddisp.pl?gene=SETBP1
OFD1	OFD1 Centriole And Centriolar Satellite Protein	Protein Coding	49	GC0XP013714	10.1496	https://www.genecards.org/cgi-bin/carddisp.pl?gene=OFD1
FCGR2A	Fc Gamma Receptor IIa	Protein Coding	55	GC01P161505	10.1362	https://www.genecards.org/cgi-bin/carddisp.pl?gene=FCGR2A
NTS	Neurotensin	Protein Coding	48	GC12P085876	10.125	https://www.genecards.org/cgi-bin/carddisp.pl?gene=NTS
CHRNA2	Cholinergic Receptor Nicotinic Alpha 2 Subunit	Protein Coding	56	GC08M027459	10.1223	https://www.genecards.org/cgi-bin/carddisp.pl?gene=CHRNA2
PNOC	Prepronociceptin	Protein Coding	44	GC08P028316	10.1217	https://www.genecards.org/cgi-bin/carddisp.pl?gene=PNOC
ALPL	Alkaline Phosphatase, Biomineralization Associated	Protein Coding	58	GC01P021508	10.1156	https://www.genecards.org/cgi-bin/carddisp.pl?gene=ALPL
GP6	Glycoprotein VI Platelet	Protein Coding	53	GC19M055013	10.1071	https://www.genecards.org/cgi-bin/carddisp.pl?gene=GP6
PREP	Prolyl Endopeptidase	Protein Coding	48	GC06M105277	10.1015	https://www.genecards.org/cgi-bin/carddisp.pl?gene=PREP
CDKN3	Cyclin Dependent Kinase Inhibitor 3	Protein Coding	48	GC14P054398	10.1001	https://www.genecards.org/cgi-bin/carddisp.pl?gene=CDKN3
CYLD	CYLD Lysine 63 Deubiquitinase	Protein Coding	55	GC16P050742	10.0975	https://www.genecards.org/cgi-bin/carddisp.pl?gene=CYLD
GRM2	Glutamate Metabotropic Receptor 2	Protein Coding	52	GC03P051707	10.075	https://www.genecards.org/cgi-bin/carddisp.pl?gene=GRM2
CYP19A1	Cytochrome P450 Family 19 Subfamily A Member 1	Protein Coding	55	GC15M051208	10.0715	https://www.genecards.org/cgi-bin/carddisp.pl?gene=CYP19A1
F10	Coagulation Factor X	Protein Coding	57	GC13P113122	10.0534	https://www.genecards.org/cgi-bin/carddisp.pl?gene=F10
VDR	Vitamin D Receptor	Protein Coding	56	GC12M047841	10.0494	https://www.genecards.org/cgi-bin/carddisp.pl?gene=VDR
C5	Complement C5	Protein Coding	53	GC09M120933	10.0334	https://www.genecards.org/cgi-bin/carddisp.pl?gene=C5
FABP3	Fatty Acid Binding Protein 3	Protein Coding	50	GC01M031365	10.0095	https://www.genecards.org/cgi-bin/carddisp.pl?gene=FABP3
CDK1	Cyclin Dependent Kinase 1	Protein Coding	54	GC10P060772	10.0067	https://www.genecards.org/cgi-bin/carddisp.pl?gene=CDK1
HNRNPA2B1	Heterogeneous Nuclear Ribonucleoprotein A2/B1	Protein Coding	52	GC07M026174	10.0028	https://www.genecards.org/cgi-bin/carddisp.pl?gene=HNRNPA2B1
POU4F1	POU Class 4 Homeobox 1	Protein Coding	47	GC13M078598	9.99511	https://www.genecards.org/cgi-bin/carddisp.pl?gene=POU4F1
LOC106627981	GBA Recombination Region	Functional Element	4	GC01P155233	9.98807	https://www.genecards.org/cgi-bin/carddisp.pl?gene=LOC106627981
MIR199A1	MicroRNA 199a-1	RNA Gene	22	GC19M010817	9.98511	https://www.genecards.org/cgi-bin/carddisp.pl?gene=MIR199A1
KANSL1	KAT8 Regulatory NSL Complex Subunit 1	Protein Coding	47	GC17M054452	9.97826	https://www.genecards.org/cgi-bin/carddisp.pl?gene=KANSL1
NAV1	Neuron Navigator 1	Protein Coding	43	GC01P201570	9.97359	https://www.genecards.org/cgi-bin/carddisp.pl?gene=NAV1
MMP1	Matrix Metallopeptidase 1	Protein Coding	57	GC11M104437	9.97219	https://www.genecards.org/cgi-bin/carddisp.pl?gene=MMP1
INSR	Insulin Receptor	Protein Coding	60	GC19M007112	9.96407	https://www.genecards.org/cgi-bin/carddisp.pl?gene=INSR
AGO2	Argonaute RISC Catalytic Component 2	Protein Coding	50	GC08M140522	9.95508	https://www.genecards.org/cgi-bin/carddisp.pl?gene=AGO2
BLVRB	Biliverdin Reductase B	Protein Coding	46	GC19M040447	9.9406	https://www.genecards.org/cgi-bin/carddisp.pl?gene=BLVRB
FLCN	Folliculin	Protein Coding	48	GC17M017212	9.9337	https://www.genecards.org/cgi-bin/carddisp.pl?gene=FLCN
ITIH4	Inter-Alpha-Trypsin Inhibitor Heavy Chain 4	Protein Coding	50	GC03M052812	9.92922	https://www.genecards.org/cgi-bin/carddisp.pl?gene=ITIH4
CNR2	Cannabinoid Receptor 2	Protein Coding	51	GC01M023870	9.92803	https://www.genecards.org/cgi-bin/carddisp.pl?gene=CNR2
MMP14	Matrix Metallopeptidase 14	Protein Coding	57	GC14P036230	9.90528	https://www.genecards.org/cgi-bin/carddisp.pl?gene=MMP14
VAC14	VAC14 Component Of PIKFYVE Complex	Protein Coding	49	GC16M071212	9.89686	https://www.genecards.org/cgi-bin/carddisp.pl?gene=VAC14
CYP1B1	Cytochrome P450 Family 1 Subfamily B Member 1	Protein Coding	54	GC02M038066	9.89633	https://www.genecards.org/cgi-bin/carddisp.pl?gene=CYP1B1
TMEM67	Transmembrane Protein 67	Protein Coding	47	GC08P093754	9.88905	https://www.genecards.org/cgi-bin/carddisp.pl?gene=TMEM67
COX5A	Cytochrome C Oxidase Subunit 5A	Protein Coding	50	GC15M074919	9.88481	https://www.genecards.org/cgi-bin/carddisp.pl?gene=COX5A
PICK1	Protein Interacting With PRKCA 1	Protein Coding	50	GC22P038056	9.87166	https://www.genecards.org/cgi-bin/carddisp.pl?gene=PICK1
ATF3	Activating Transcription Factor 3	Protein Coding	51	GC01P212565	9.85967	https://www.genecards.org/cgi-bin/carddisp.pl?gene=ATF3
FOXO1	Forkhead Box O1	Protein Coding	56	GC13M040555	9.8398	https://www.genecards.org/cgi-bin/carddisp.pl?gene=FOXO1
PNPLA6	Patatin Like Phospholipase Domain Containing 6	Protein Coding	50	GC19P007534	9.82847	https://www.genecards.org/cgi-bin/carddisp.pl?gene=PNPLA6
GRIN2D	Glutamate Ionotropic Receptor NMDA Type Subunit 2D	Protein Coding	55	GC19P076527	9.82662	https://www.genecards.org/cgi-bin/carddisp.pl?gene=GRIN2D
DYSF	Dysferlin	Protein Coding	50	GC02P071453	9.82609	https://www.genecards.org/cgi-bin/carddisp.pl?gene=DYSF
EPOR	Erythropoietin Receptor	Protein Coding	56	GC19M011377	9.82581	https://www.genecards.org/cgi-bin/carddisp.pl?gene=EPOR
AGO1	Argonaute RISC Component 1	Protein Coding	47	GC01P035869	9.82514	https://www.genecards.org/cgi-bin/carddisp.pl?gene=AGO1
ATP6V1B2	ATPase H+ Transporting V1 Subunit B2	Protein Coding	53	GC08P020197	9.79732	https://www.genecards.org/cgi-bin/carddisp.pl?gene=ATP6V1B2
ALS2	Alsin Rho Guanine Nucleotide Exchange Factor ALS2	Protein Coding	51	GC02M201701	9.7902	https://www.genecards.org/cgi-bin/carddisp.pl?gene=ALS2
SLC22A5	Solute Carrier Family 22 Member 5	Protein Coding	53	GC05P132369	9.77982	https://www.genecards.org/cgi-bin/carddisp.pl?gene=SLC22A5
CALB1	Calbindin 1	Protein Coding	49	GC08M090058	9.7565	https://www.genecards.org/cgi-bin/carddisp.pl?gene=CALB1
TACR1	Tachykinin Receptor 1	Protein Coding	51	GC02M075257	9.74856	https://www.genecards.org/cgi-bin/carddisp.pl?gene=TACR1
CLCN2	Chloride Voltage-Gated Channel 2	Protein Coding	52	GC03M184346	9.74308	https://www.genecards.org/cgi-bin/carddisp.pl?gene=CLCN2
SFTPC	Surfactant Protein C	Protein Coding	48	GC08P022156	9.72657	https://www.genecards.org/cgi-bin/carddisp.pl?gene=SFTPC
TTC26	Tetratricopeptide Repeat Domain 26	Protein Coding	44	GC07P139135	9.70313	https://www.genecards.org/cgi-bin/carddisp.pl?gene=TTC26
COL2A1	Collagen Type II Alpha 1 Chain	Protein Coding	56	GC12M047972	9.69953	https://www.genecards.org/cgi-bin/carddisp.pl?gene=COL2A1
SMARCA2	SWI/SNF Related, Matrix Associated, Actin Dependent Regulator Of Chromatin, Subfamily A, Member 2	Protein Coding	56	GC09P001980	9.69566	https://www.genecards.org/cgi-bin/carddisp.pl?gene=SMARCA2
SLC9A6	Solute Carrier Family 9 Member A6	Protein Coding	53	GC0XP135985	9.69477	https://www.genecards.org/cgi-bin/carddisp.pl?gene=SLC9A6
RHOB	Ras Homolog Family Member B	Protein Coding	51	GC02P020447	9.68665	https://www.genecards.org/cgi-bin/carddisp.pl?gene=RHOB
SCN1A-AS1	SCN1A And SCN9A Antisense RNA 1	RNA Gene	18	GC02P165959	9.68612	https://www.genecards.org/cgi-bin/carddisp.pl?gene=SCN1A-AS1
CACNB4	Calcium Voltage-Gated Channel Auxiliary Subunit Beta 4	Protein Coding	53	GC02M151832	9.67932	https://www.genecards.org/cgi-bin/carddisp.pl?gene=CACNB4
IL3	Interleukin 3	Protein Coding	52	GC05P132060	9.67157	https://www.genecards.org/cgi-bin/carddisp.pl?gene=IL3
DPP6	Dipeptidyl Peptidase Like 6	Protein Coding	52	GC07P153748	9.66278	https://www.genecards.org/cgi-bin/carddisp.pl?gene=DPP6
LGALS3	Galectin 3	Protein Coding	52	GC14P055124	9.65565	https://www.genecards.org/cgi-bin/carddisp.pl?gene=LGALS3
TGFA	Transforming Growth Factor Alpha	Protein Coding	53	GC02M070447	9.65434	https://www.genecards.org/cgi-bin/carddisp.pl?gene=TGFA
ITM2B	Integral Membrane Protein 2B	Protein Coding	51	GC13P048233	9.62975	https://www.genecards.org/cgi-bin/carddisp.pl?gene=ITM2B
KCNH1	Potassium Voltage-Gated Channel Subfamily H Member 1	Protein Coding	54	GC01M210678	9.60737	https://www.genecards.org/cgi-bin/carddisp.pl?gene=KCNH1
CKM	Creatine Kinase, M-Type	Protein Coding	51	GC19M045306	9.60358	https://www.genecards.org/cgi-bin/carddisp.pl?gene=CKM
MIR328	MicroRNA 328	RNA Gene	22	GC16M067203	9.60274	https://www.genecards.org/cgi-bin/carddisp.pl?gene=MIR328
CLOCK	Clock Circadian Regulator	Protein Coding	51	GC04M055427	9.58983	https://www.genecards.org/cgi-bin/carddisp.pl?gene=CLOCK
CPA6	Carboxypeptidase A6	Protein Coding	51	GC08M067422	9.58559	https://www.genecards.org/cgi-bin/carddisp.pl?gene=CPA6
CCND2	Cyclin D2	Protein Coding	55	GC12P024766	9.58402	https://www.genecards.org/cgi-bin/carddisp.pl?gene=CCND2
PROK2	Prokineticin 2	Protein Coding	50	GC03M071771	9.58237	https://www.genecards.org/cgi-bin/carddisp.pl?gene=PROK2
KIF7	Kinesin Family Member 7	Protein Coding	46	GC15M089608	9.57271	https://www.genecards.org/cgi-bin/carddisp.pl?gene=KIF7
OPRK1	Opioid Receptor Kappa 1	Protein Coding	52	GC08M053227	9.55972	https://www.genecards.org/cgi-bin/carddisp.pl?gene=OPRK1
MTR	5-Methyltetrahydrofolate-Homocysteine Methyltransferase	Protein Coding	54	GC01P236795	9.55647	https://www.genecards.org/cgi-bin/carddisp.pl?gene=MTR
THBS1	Thrombospondin 1	Protein Coding	52	GC15P039581	9.55373	https://www.genecards.org/cgi-bin/carddisp.pl?gene=THBS1
MUC1	Mucin 1, Cell Surface Associated	Protein Coding	55	GC01M155185	9.55293	https://www.genecards.org/cgi-bin/carddisp.pl?gene=MUC1
SRPX2	Sushi Repeat Containing Protein X-Linked 2	Protein Coding	48	GC0XP100648	9.52815	https://www.genecards.org/cgi-bin/carddisp.pl?gene=SRPX2
HTRA2	HtrA Serine Peptidase 2	Protein Coding	52	GC02P074529	9.52409	https://www.genecards.org/cgi-bin/carddisp.pl?gene=HTRA2
ACTC1	Actin Alpha Cardiac Muscle 1	Protein Coding	51	GC15M034790	9.52152	https://www.genecards.org/cgi-bin/carddisp.pl?gene=ACTC1
P2RY12	Purinergic Receptor P2Y12	Protein Coding	55	GC03M151336	9.51801	https://www.genecards.org/cgi-bin/carddisp.pl?gene=P2RY12
BGLAP	Bone Gamma-Carboxyglutamate Protein	Protein Coding	46	GC01P156242	9.50781	https://www.genecards.org/cgi-bin/carddisp.pl?gene=BGLAP
IL2RA	Interleukin 2 Receptor Subunit Alpha	Protein Coding	57	GC10M006010	9.50103	https://www.genecards.org/cgi-bin/carddisp.pl?gene=IL2RA
CLN6	CLN6 Transmembrane ER Protein	Protein Coding	44	GC15M068206	9.49411	https://www.genecards.org/cgi-bin/carddisp.pl?gene=CLN6
IL33	Interleukin 33	Protein Coding	46	GC09P007853	9.48912	https://www.genecards.org/cgi-bin/carddisp.pl?gene=IL33
SORT1	Sortilin 1	Protein Coding	51	GC01M109310	9.4752	https://www.genecards.org/cgi-bin/carddisp.pl?gene=SORT1
MIR143	MicroRNA 143	RNA Gene	26	GC05P149417	9.47138	https://www.genecards.org/cgi-bin/carddisp.pl?gene=MIR143
PTPRZ1	Protein Tyrosine Phosphatase Receptor Type Z1	Protein Coding	52	GC07P121873	9.45939	https://www.genecards.org/cgi-bin/carddisp.pl?gene=PTPRZ1
CXCR3	C-X-C Motif Chemokine Receptor 3	Protein Coding	51	GC0XM071615	9.44449	https://www.genecards.org/cgi-bin/carddisp.pl?gene=CXCR3
IL5	Interleukin 5	Protein Coding	52	GC05M132541	9.43831	https://www.genecards.org/cgi-bin/carddisp.pl?gene=IL5
SETD1B	SET Domain Containing 1B, Histone Lysine Methyltransferase	Protein Coding	46	GC12P127401	9.43526	https://www.genecards.org/cgi-bin/carddisp.pl?gene=SETD1B
NEU1	Neuraminidase 1	Protein Coding	52	GC06M031857	9.41213	https://www.genecards.org/cgi-bin/carddisp.pl?gene=NEU1
LTA	Lymphotoxin Alpha	Protein Coding	49	GC06P096098	9.40504	https://www.genecards.org/cgi-bin/carddisp.pl?gene=LTA
PLEC	Plectin	Protein Coding	50	GC08M144335	9.398	https://www.genecards.org/cgi-bin/carddisp.pl?gene=PLEC
ADRA1A	Adrenoceptor Alpha 1A	Protein Coding	53	GC08M026747	9.39159	https://www.genecards.org/cgi-bin/carddisp.pl?gene=ADRA1A
PTGS1	Prostaglandin-Endoperoxide Synthase 1	Protein Coding	53	GC09P122370	9.38558	https://www.genecards.org/cgi-bin/carddisp.pl?gene=PTGS1
TIA1	TIA1 Cytotoxic Granule Associated RNA Binding Protein	Protein Coding	48	GC02M070209	9.37821	https://www.genecards.org/cgi-bin/carddisp.pl?gene=TIA1
STX1B	Syntaxin 1B	Protein Coding	48	GC16M030989	9.37491	https://www.genecards.org/cgi-bin/carddisp.pl?gene=STX1B
CCKBR	Cholecystokinin B Receptor	Protein Coding	51	GC11P006259	9.36707	https://www.genecards.org/cgi-bin/carddisp.pl?gene=CCKBR
SPARC	Secreted Protein Acidic And Cysteine Rich	Protein Coding	56	GC05M151661	9.316	https://www.genecards.org/cgi-bin/carddisp.pl?gene=SPARC
SLC38A3	Solute Carrier Family 38 Member 3	Protein Coding	46	GC03P050205	9.3121	https://www.genecards.org/cgi-bin/carddisp.pl?gene=SLC38A3
SFTPB	Surfactant Protein B	Protein Coding	51	GC02M085657	9.30752	https://www.genecards.org/cgi-bin/carddisp.pl?gene=SFTPB
AFP	Alpha Fetoprotein	Protein Coding	53	GC04P073431	9.29816	https://www.genecards.org/cgi-bin/carddisp.pl?gene=AFP
HTR6	5-Hydroxytryptamine Receptor 6	Protein Coding	49	GC01P019666	9.29784	https://www.genecards.org/cgi-bin/carddisp.pl?gene=HTR6
PKD1	Polycystin 1, Transient Receptor Potential Channel Interacting	Protein Coding	52	GC16M008593	9.26345	https://www.genecards.org/cgi-bin/carddisp.pl?gene=PKD1
KMT2E	Lysine Methyltransferase 2E (Inactive)	Protein Coding	48	GC07P105039	9.25634	https://www.genecards.org/cgi-bin/carddisp.pl?gene=KMT2E
DKK1	Dickkopf WNT Signaling Pathway Inhibitor 1	Protein Coding	51	GC10P052314	9.25267	https://www.genecards.org/cgi-bin/carddisp.pl?gene=DKK1
TNFRSF11B	TNF Receptor Superfamily Member 11b	Protein Coding	54	GC08M118923	9.24884	https://www.genecards.org/cgi-bin/carddisp.pl?gene=TNFRSF11B
SPATA5L1	Spermatogenesis Associated 5 Like 1	Protein Coding	43	GC15P045402	9.24766	https://www.genecards.org/cgi-bin/carddisp.pl?gene=SPATA5L1
ZBTB16	Zinc Finger And BTB Domain Containing 16	Protein Coding	50	GC11P114059	9.24545	https://www.genecards.org/cgi-bin/carddisp.pl?gene=ZBTB16
SULT1A3	Sulfotransferase Family 1A Member 3	Protein Coding	43	GC16P030199	9.23782	https://www.genecards.org/cgi-bin/carddisp.pl?gene=SULT1A3
SLC45A1	Solute Carrier Family 45 Member 1	Protein Coding	39	GC01P008317	9.23588	https://www.genecards.org/cgi-bin/carddisp.pl?gene=SLC45A1
ADAM10	ADAM Metallopeptidase Domain 10	Protein Coding	60	GC15M058588	9.22853	https://www.genecards.org/cgi-bin/carddisp.pl?gene=ADAM10
ITGB4	Integrin Subunit Beta 4	Protein Coding	56	GC17P075721	9.20341	https://www.genecards.org/cgi-bin/carddisp.pl?gene=ITGB4
CALB2	Calbindin 2	Protein Coding	46	GC16P071358	9.16026	https://www.genecards.org/cgi-bin/carddisp.pl?gene=CALB2
NEDD4L	NEDD4 Like E3 Ubiquitin Protein Ligase	Protein Coding	52	GC18P058044	9.15998	https://www.genecards.org/cgi-bin/carddisp.pl?gene=NEDD4L
CYBB	Cytochrome B-245 Beta Chain	Protein Coding	56	GC0XP037780	9.15326	https://www.genecards.org/cgi-bin/carddisp.pl?gene=CYBB
KIT	KIT Proto-Oncogene, Receptor Tyrosine Kinase	Protein Coding	60	GC04P054657	9.14861	https://www.genecards.org/cgi-bin/carddisp.pl?gene=KIT
SMAD2	SMAD Family Member 2	Protein Coding	59	GC18M047809	9.14513	https://www.genecards.org/cgi-bin/carddisp.pl?gene=SMAD2
RETN	Resistin	Protein Coding	49	GC19P007669	9.14241	https://www.genecards.org/cgi-bin/carddisp.pl?gene=RETN
GLUD1	Glutamate Dehydrogenase 1	Protein Coding	56	GC10M087050	9.13885	https://www.genecards.org/cgi-bin/carddisp.pl?gene=GLUD1
HTR1D	5-Hydroxytryptamine Receptor 1D	Protein Coding	53	GC01M023191	9.13496	https://www.genecards.org/cgi-bin/carddisp.pl?gene=HTR1D
STMN1	Stathmin 1	Protein Coding	51	GC01M025884	9.13071	https://www.genecards.org/cgi-bin/carddisp.pl?gene=STMN1
PRTN3	Proteinase 3	Protein Coding	52	GC19P000840	9.11114	https://www.genecards.org/cgi-bin/carddisp.pl?gene=PRTN3
BLTP1	Bridge-Like Lipid Transfer Protein Family Member 1	Protein Coding	39	GC04P122154	9.09808	https://www.genecards.org/cgi-bin/carddisp.pl?gene=BLTP1
GPR17	G Protein-Coupled Receptor 17	Protein Coding	48	GC02P127645	9.09527	https://www.genecards.org/cgi-bin/carddisp.pl?gene=GPR17
NR1H2	Nuclear Receptor Subfamily 1 Group H Member 2	Protein Coding	53	GC19P050329	9.09176	https://www.genecards.org/cgi-bin/carddisp.pl?gene=NR1H2
TPH1	Tryptophan Hydroxylase 1	Protein Coding	52	GC11M018040	9.08429	https://www.genecards.org/cgi-bin/carddisp.pl?gene=TPH1
CYP2C19	Cytochrome P450 Family 2 Subfamily C Member 19	Protein Coding	51	GC10P094762	9.08319	https://www.genecards.org/cgi-bin/carddisp.pl?gene=CYP2C19
CAPN1	Calpain 1	Protein Coding	57	GC11P071390	9.03911	https://www.genecards.org/cgi-bin/carddisp.pl?gene=CAPN1
GPSM2	G Protein Signaling Modulator 2	Protein Coding	48	GC01P108875	9.03226	https://www.genecards.org/cgi-bin/carddisp.pl?gene=GPSM2
KITLG	KIT Ligand	Protein Coding	53	GC12M088492	9.02651	https://www.genecards.org/cgi-bin/carddisp.pl?gene=KITLG
SV2A	Synaptic Vesicle Glycoprotein 2A	Protein Coding	50	GC01M149903	9.01943	https://www.genecards.org/cgi-bin/carddisp.pl?gene=SV2A
H19	H19 Imprinted Maternally Expressed Transcript	RNA Gene	30	GC11M001995	9.0164	https://www.genecards.org/cgi-bin/carddisp.pl?gene=H19
RUNX2	RUNX Family Transcription Factor 2	Protein Coding	53	GC06P096322	9.01587	https://www.genecards.org/cgi-bin/carddisp.pl?gene=RUNX2
MIR107	MicroRNA 107	RNA Gene	23	GC10M089604	9.00747	https://www.genecards.org/cgi-bin/carddisp.pl?gene=MIR107
AK5	Adenylate Kinase 5	Protein Coding	47	GC01P077281	9.00596	https://www.genecards.org/cgi-bin/carddisp.pl?gene=AK5
DOCK8	Dedicator Of Cytokinesis 8	Protein Coding	52	GC09P000214	8.99876	https://www.genecards.org/cgi-bin/carddisp.pl?gene=DOCK8
TNFSF12	TNF Superfamily Member 12	Protein Coding	46	GC17P012059	8.98851	https://www.genecards.org/cgi-bin/carddisp.pl?gene=TNFSF12
TNFRSF11A	TNF Receptor Superfamily Member 11a	Protein Coding	54	GC18P062325	8.97872	https://www.genecards.org/cgi-bin/carddisp.pl?gene=TNFRSF11A
MIR144	MicroRNA 144	RNA Gene	21	GC17M053603	8.94234	https://www.genecards.org/cgi-bin/carddisp.pl?gene=MIR144
XIAP	X-Linked Inhibitor Of Apoptosis	Protein Coding	59	GC0XP123859	8.94091	https://www.genecards.org/cgi-bin/carddisp.pl?gene=XIAP
RBP4	Retinol Binding Protein 4	Protein Coding	52	GC10M093591	8.93259	https://www.genecards.org/cgi-bin/carddisp.pl?gene=RBP4
UCP2	Uncoupling Protein 2	Protein Coding	52	GC11M073974	8.93151	https://www.genecards.org/cgi-bin/carddisp.pl?gene=UCP2
WWC1	WW And C2 Domain Containing 1	Protein Coding	47	GC05P168291	8.92732	https://www.genecards.org/cgi-bin/carddisp.pl?gene=WWC1
GRIA4	Glutamate Ionotropic Receptor AMPA Type Subunit 4	Protein Coding	56	GC11P105609	8.92008	https://www.genecards.org/cgi-bin/carddisp.pl?gene=GRIA4
GJB6	Gap Junction Protein Beta 6	Protein Coding	49	GC13M020221	8.90218	https://www.genecards.org/cgi-bin/carddisp.pl?gene=GJB6
KCNJ6	Potassium Inwardly Rectifying Channel Subfamily J Member 6	Protein Coding	53	GC21M037607	8.90006	https://www.genecards.org/cgi-bin/carddisp.pl?gene=KCNJ6
ANXA5	Annexin A5	Protein Coding	52	GC04M121667	8.87899	https://www.genecards.org/cgi-bin/carddisp.pl?gene=ANXA5
GDF15	Growth Differentiation Factor 15	Protein Coding	50	GC19P075774	8.87607	https://www.genecards.org/cgi-bin/carddisp.pl?gene=GDF15
ABCA2	ATP Binding Cassette Subfamily A Member 2	Protein Coding	48	GC09M137007	8.86499	https://www.genecards.org/cgi-bin/carddisp.pl?gene=ABCA2
CCN2	Cellular Communication Network Factor 2	Protein Coding	53	GC06M131948	8.85192	https://www.genecards.org/cgi-bin/carddisp.pl?gene=CCN2
IER3IP1	Immediate Early Response 3 Interacting Protein 1	Protein Coding	42	GC18M047152	8.83749	https://www.genecards.org/cgi-bin/carddisp.pl?gene=IER3IP1
APOB	Apolipoprotein B	Protein Coding	53	GC02M020956	8.8337	https://www.genecards.org/cgi-bin/carddisp.pl?gene=APOB
ARG1	Arginase 1	Protein Coding	56	GC06P131473	8.81794	https://www.genecards.org/cgi-bin/carddisp.pl?gene=ARG1
CDH4	Cadherin 4	Protein Coding	49	GC20P061252	8.80112	https://www.genecards.org/cgi-bin/carddisp.pl?gene=CDH4
SLC9A1	Solute Carrier Family 9 Member A1	Protein Coding	57	GC01M028269	8.79332	https://www.genecards.org/cgi-bin/carddisp.pl?gene=SLC9A1
APOD	Apolipoprotein D	Protein Coding	50	GC03M195568	8.78692	https://www.genecards.org/cgi-bin/carddisp.pl?gene=APOD
NPRL3	NPR3 Like, GATOR1 Complex Subunit	Protein Coding	46	GC16M000084	8.78225	https://www.genecards.org/cgi-bin/carddisp.pl?gene=NPRL3
RIPK1	Receptor Interacting Serine/Threonine Kinase 1	Protein Coding	56	GC06P003375	8.77211	https://www.genecards.org/cgi-bin/carddisp.pl?gene=RIPK1
SERPINA1	Serpin Family A Member 1	Protein Coding	56	GC14M094376	8.75732	https://www.genecards.org/cgi-bin/carddisp.pl?gene=SERPINA1
GALK1	Galactokinase 1	Protein Coding	55	GC17M075751	8.75605	https://www.genecards.org/cgi-bin/carddisp.pl?gene=GALK1
IFT80	Intraflagellar Transport 80	Protein Coding	43	GC03M160256	8.74318	https://www.genecards.org/cgi-bin/carddisp.pl?gene=IFT80
FURIN	Furin, Paired Basic Amino Acid Cleaving Enzyme	Protein Coding	54	GC15P090868	8.73068	https://www.genecards.org/cgi-bin/carddisp.pl?gene=FURIN
MSI1	Musashi RNA Binding Protein 1	Protein Coding	46	GC12M120341	8.72897	https://www.genecards.org/cgi-bin/carddisp.pl?gene=MSI1
FOLR1	Folate Receptor Alpha	Protein Coding	53	GC11P072190	8.71987	https://www.genecards.org/cgi-bin/carddisp.pl?gene=FOLR1
TRIM9	Tripartite Motif Containing 9	Protein Coding	45	GC14M050975	8.71608	https://www.genecards.org/cgi-bin/carddisp.pl?gene=TRIM9
JAG1	Jagged Canonical Notch Ligand 1	Protein Coding	58	GC20M010637	8.70966	https://www.genecards.org/cgi-bin/carddisp.pl?gene=JAG1
EWSR1	EWS RNA Binding Protein 1	Protein Coding	51	GC22P047149	8.69973	https://www.genecards.org/cgi-bin/carddisp.pl?gene=EWSR1
OTUD5	OTU Deubiquitinase 5	Protein Coding	46	GC0XM048922	8.69693	https://www.genecards.org/cgi-bin/carddisp.pl?gene=OTUD5
PENK	Proenkephalin	Protein Coding	45	GC08M056436	8.69498	https://www.genecards.org/cgi-bin/carddisp.pl?gene=PENK
ACVR1	Activin A Receptor Type 1	Protein Coding	59	GC02M157736	8.69145	https://www.genecards.org/cgi-bin/carddisp.pl?gene=ACVR1
TTC7A	Tetratricopeptide Repeat Domain 7A	Protein Coding	45	GC02P046906	8.63763	https://www.genecards.org/cgi-bin/carddisp.pl?gene=TTC7A
SLC44A1	Solute Carrier Family 44 Member 1	Protein Coding	50	GC09P105244	8.63288	https://www.genecards.org/cgi-bin/carddisp.pl?gene=SLC44A1
ADORA3	Adenosine A3 Receptor	Protein Coding	52	GC01M111499	8.63259	https://www.genecards.org/cgi-bin/carddisp.pl?gene=ADORA3
ACAN	Aggrecan	Protein Coding	53	GC15P127031	8.6316	https://www.genecards.org/cgi-bin/carddisp.pl?gene=ACAN
SEMA6B	Semaphorin 6B	Protein Coding	45	GC19M004542	8.60909	https://www.genecards.org/cgi-bin/carddisp.pl?gene=SEMA6B
SAA1	Serum Amyloid A1	Protein Coding	46	GC11P018700	8.60658	https://www.genecards.org/cgi-bin/carddisp.pl?gene=SAA1
SYNE1	Spectrin Repeat Containing Nuclear Envelope Protein 1	Protein Coding	47	GC06M152121	8.5933	https://www.genecards.org/cgi-bin/carddisp.pl?gene=SYNE1
NOTCH2NLC	Notch 2 N-Terminal Like C	Protein Coding	18	GC01P149390	8.58472	https://www.genecards.org/cgi-bin/carddisp.pl?gene=NOTCH2NLC
EDNRA	Endothelin Receptor Type A	Protein Coding	56	GC04P147480	8.5802	https://www.genecards.org/cgi-bin/carddisp.pl?gene=EDNRA
IFNB1	Interferon Beta 1	Protein Coding	50	GC09M021077	8.56665	https://www.genecards.org/cgi-bin/carddisp.pl?gene=IFNB1
KIDINS220	Kinase D Interacting Substrate 220	Protein Coding	48	GC02M008724	8.5511	https://www.genecards.org/cgi-bin/carddisp.pl?gene=KIDINS220
SHC1	SHC Adaptor Protein 1	Protein Coding	50	GC01M154962	8.55107	https://www.genecards.org/cgi-bin/carddisp.pl?gene=SHC1
OGN	Osteoglycin	Protein Coding	47	GC09M092383	8.54622	https://www.genecards.org/cgi-bin/carddisp.pl?gene=OGN
CCR6	C-C Motif Chemokine Receptor 6	Protein Coding	51	GC06P167111	8.54505	https://www.genecards.org/cgi-bin/carddisp.pl?gene=CCR6
MIR137	MicroRNA 137	RNA Gene	21	GC01M098046	8.53266	https://www.genecards.org/cgi-bin/carddisp.pl?gene=MIR137
CA2	Carbonic Anhydrase 2	Protein Coding	59	GC08P085463	8.52537	https://www.genecards.org/cgi-bin/carddisp.pl?gene=CA2
SCGB1A1	Secretoglobin Family 1A Member 1	Protein Coding	47	GC11P062405	8.52332	https://www.genecards.org/cgi-bin/carddisp.pl?gene=SCGB1A1
PER2	Period Circadian Regulator 2	Protein Coding	50	GC02M238244	8.49629	https://www.genecards.org/cgi-bin/carddisp.pl?gene=PER2
G6PD	Glucose-6-Phosphate Dehydrogenase	Protein Coding	57	GC0XM154568	8.47667	https://www.genecards.org/cgi-bin/carddisp.pl?gene=G6PD
LOX	Lysyl Oxidase	Protein Coding	54	GC05M122063	8.45508	https://www.genecards.org/cgi-bin/carddisp.pl?gene=LOX
SHQ1	SHQ1, H/ACA Ribonucleoprotein Assembly Factor	Protein Coding	43	GC03M072725	8.4427	https://www.genecards.org/cgi-bin/carddisp.pl?gene=SHQ1
DES	Desmin	Protein Coding	55	GC02P219418	8.43727	https://www.genecards.org/cgi-bin/carddisp.pl?gene=DES
TNFRSF10B	TNF Receptor Superfamily Member 10b	Protein Coding	57	GC08M023020	8.43414	https://www.genecards.org/cgi-bin/carddisp.pl?gene=TNFRSF10B
CTNNA1	Catenin Alpha 1	Protein Coding	52	GC05P138613	8.4303	https://www.genecards.org/cgi-bin/carddisp.pl?gene=CTNNA1
ANG	Angiogenin	Protein Coding	51	GC14P036023	8.4272	https://www.genecards.org/cgi-bin/carddisp.pl?gene=ANG
NRP1	Neuropilin 1	Protein Coding	54	GC10M033177	8.42649	https://www.genecards.org/cgi-bin/carddisp.pl?gene=NRP1
APLNR	Apelin Receptor	Protein Coding	51	GC11M057233	8.40567	https://www.genecards.org/cgi-bin/carddisp.pl?gene=APLNR
RAPGEF2	Rap Guanine Nucleotide Exchange Factor 2	Protein Coding	48	GC04P159106	8.40004	https://www.genecards.org/cgi-bin/carddisp.pl?gene=RAPGEF2
IL7	Interleukin 7	Protein Coding	50	GC08M078689	8.39714	https://www.genecards.org/cgi-bin/carddisp.pl?gene=IL7
MMP7	Matrix Metallopeptidase 7	Protein Coding	54	GC11M104096	8.39588	https://www.genecards.org/cgi-bin/carddisp.pl?gene=MMP7
E2F1	E2F Transcription Factor 1	Protein Coding	50	GC20M033675	8.3717	https://www.genecards.org/cgi-bin/carddisp.pl?gene=E2F1
TCTN3	Tectonic Family Member 3	Protein Coding	48	GC10M095663	8.34474	https://www.genecards.org/cgi-bin/carddisp.pl?gene=TCTN3
CAPN3	Calpain 3	Protein Coding	55	GC15P042359	8.34349	https://www.genecards.org/cgi-bin/carddisp.pl?gene=CAPN3
CSMD1	CUB And Sushi Multiple Domains 1	Protein Coding	44	GC08M002953	8.33338	https://www.genecards.org/cgi-bin/carddisp.pl?gene=CSMD1
SLITRK1	SLIT And NTRK Like Family Member 1	Protein Coding	48	GC13M083877	8.3285	https://www.genecards.org/cgi-bin/carddisp.pl?gene=SLITRK1
GRIK1	Glutamate Ionotropic Receptor Kainate Type Subunit 1	Protein Coding	53	GC21M029536	8.32825	https://www.genecards.org/cgi-bin/carddisp.pl?gene=GRIK1
S1PR1	Sphingosine-1-Phosphate Receptor 1	Protein Coding	52	GC01P101236	8.32636	https://www.genecards.org/cgi-bin/carddisp.pl?gene=S1PR1
CLN5	CLN5 Intracellular Trafficking Protein	Protein Coding	48	GC13P076990	8.31169	https://www.genecards.org/cgi-bin/carddisp.pl?gene=CLN5
CD79A	CD79a Molecule	Protein Coding	55	GC19P041877	8.30909	https://www.genecards.org/cgi-bin/carddisp.pl?gene=CD79A
ASPH	Aspartate Beta-Hydroxylase	Protein Coding	50	GC08M061500	8.29795	https://www.genecards.org/cgi-bin/carddisp.pl?gene=ASPH
CASP2	Caspase 2	Protein Coding	53	GC07P150926	8.2963	https://www.genecards.org/cgi-bin/carddisp.pl?gene=CASP2
TCTN1	Tectonic Family Member 1	Protein Coding	46	GC12P110614	8.27608	https://www.genecards.org/cgi-bin/carddisp.pl?gene=TCTN1
PRKAA1	Protein Kinase AMP-Activated Catalytic Subunit Alpha 1	Protein Coding	54	GC05M040759	8.27434	https://www.genecards.org/cgi-bin/carddisp.pl?gene=PRKAA1
CISD2	CDGSH Iron Sulfur Domain 2	Protein Coding	48	GC04P102868	8.26012	https://www.genecards.org/cgi-bin/carddisp.pl?gene=CISD2
ADAMTS4	ADAM Metallopeptidase With Thrombospondin Type 1 Motif 4	Protein Coding	51	GC01M161184	8.25618	https://www.genecards.org/cgi-bin/carddisp.pl?gene=ADAMTS4
POU5F1	POU Class 5 Homeobox 1	Protein Coding	51	GC06M074881	8.25002	https://www.genecards.org/cgi-bin/carddisp.pl?gene=POU5F1
CYP2C9	Cytochrome P450 Family 2 Subfamily C Member 9	Protein Coding	53	GC10P094938	8.22217	https://www.genecards.org/cgi-bin/carddisp.pl?gene=CYP2C9
TNFSF11	TNF Superfamily Member 11	Protein Coding	56	GC13P042562	8.21645	https://www.genecards.org/cgi-bin/carddisp.pl?gene=TNFSF11
COBL	Cordon-Bleu WH2 Repeat Protein	Protein Coding	42	GC07M051016	8.21389	https://www.genecards.org/cgi-bin/carddisp.pl?gene=COBL
FOXJ1	Forkhead Box J1	Protein Coding	44	GC17M076136	8.20732	https://www.genecards.org/cgi-bin/carddisp.pl?gene=FOXJ1
CEP126	Centrosomal Protein 126	Protein Coding	38	GC11P101916	8.20131	https://www.genecards.org/cgi-bin/carddisp.pl?gene=CEP126
SLC6A11	Solute Carrier Family 6 Member 11	Protein Coding	47	GC03P014009	8.19084	https://www.genecards.org/cgi-bin/carddisp.pl?gene=SLC6A11
CERS1	Ceramide Synthase 1	Protein Coding	50	GC19M018868	8.18746	https://www.genecards.org/cgi-bin/carddisp.pl?gene=CERS1
FOXC1	Forkhead Box C1	Protein Coding	48	GC06P001610	8.1823	https://www.genecards.org/cgi-bin/carddisp.pl?gene=FOXC1
CCR1	C-C Motif Chemokine Receptor 1	Protein Coding	52	GC03M046218	8.18199	https://www.genecards.org/cgi-bin/carddisp.pl?gene=CCR1
MIR204	MicroRNA 204	RNA Gene	26	GC09M070809	8.18153	https://www.genecards.org/cgi-bin/carddisp.pl?gene=MIR204
FANCD2	FA Complementation Group D2	Protein Coding	52	GC03P010026	8.1791	https://www.genecards.org/cgi-bin/carddisp.pl?gene=FANCD2
PLA2G7	Phospholipase A2 Group VII	Protein Coding	56	GC06M046704	8.17683	https://www.genecards.org/cgi-bin/carddisp.pl?gene=PLA2G7
TET2	Tet Methylcytosine Dioxygenase 2	Protein Coding	52	GC04P105145	8.17407	https://www.genecards.org/cgi-bin/carddisp.pl?gene=TET2
XRCC1	X-Ray Repair Cross Complementing 1	Protein Coding	51	GC19M043543	8.16949	https://www.genecards.org/cgi-bin/carddisp.pl?gene=XRCC1
SLC16A1	Solute Carrier Family 16 Member 1	Protein Coding	54	GC01M113021	8.16815	https://www.genecards.org/cgi-bin/carddisp.pl?gene=SLC16A1
CTC1	CST Telomere Replication Complex Component 1	Protein Coding	42	GC17M011755	8.16448	https://www.genecards.org/cgi-bin/carddisp.pl?gene=CTC1
DAPK1	Death Associated Protein Kinase 1	Protein Coding	56	GC09P087497	8.15858	https://www.genecards.org/cgi-bin/carddisp.pl?gene=DAPK1
UCN	Urocortin	Protein Coding	42	GC02M027308	8.15558	https://www.genecards.org/cgi-bin/carddisp.pl?gene=UCN
IL6R	Interleukin 6 Receptor	Protein Coding	57	GC01P154405	8.15493	https://www.genecards.org/cgi-bin/carddisp.pl?gene=IL6R
IL12B	Interleukin 12B	Protein Coding	51	GC05M159314	8.15336	https://www.genecards.org/cgi-bin/carddisp.pl?gene=IL12B
P2RX4	Purinergic Receptor P2X 4	Protein Coding	52	GC12P127391	8.14847	https://www.genecards.org/cgi-bin/carddisp.pl?gene=P2RX4
CD14	CD14 Molecule	Protein Coding	53	GC05M140631	8.13873	https://www.genecards.org/cgi-bin/carddisp.pl?gene=CD14
ADCY10	Adenylate Cyclase 10	Protein Coding	50	GC01M167809	8.13445	https://www.genecards.org/cgi-bin/carddisp.pl?gene=ADCY10
MIR659	MicroRNA 659	RNA Gene	21	GC22M064535	8.12474	https://www.genecards.org/cgi-bin/carddisp.pl?gene=MIR659
CCL11	C-C Motif Chemokine Ligand 11	Protein Coding	52	GC17P034285	8.10992	https://www.genecards.org/cgi-bin/carddisp.pl?gene=CCL11
CTSK	Cathepsin K	Protein Coding	57	GC01M153216	8.10817	https://www.genecards.org/cgi-bin/carddisp.pl?gene=CTSK
HBG2	Hemoglobin Subunit Gamma 2	Protein Coding	48	GC11M007112	8.10658	https://www.genecards.org/cgi-bin/carddisp.pl?gene=HBG2
NPHP3	Nephrocystin 3	Protein Coding	45	GC03M132683	8.10207	https://www.genecards.org/cgi-bin/carddisp.pl?gene=NPHP3
CSPG4	Chondroitin Sulfate Proteoglycan 4	Protein Coding	53	GC15M075674	8.09548	https://www.genecards.org/cgi-bin/carddisp.pl?gene=CSPG4
TOMM40	Translocase Of Outer Mitochondrial Membrane 40	Protein Coding	47	GC19P044890	8.09249	https://www.genecards.org/cgi-bin/carddisp.pl?gene=TOMM40
EFHC1	EF-Hand Domain Containing 1	Protein Coding	48	GC06P052362	8.0921	https://www.genecards.org/cgi-bin/carddisp.pl?gene=EFHC1
HESX1	HESX Homeobox 1	Protein Coding	44	GC03M057207	8.07739	https://www.genecards.org/cgi-bin/carddisp.pl?gene=HESX1
KCNC1	Potassium Voltage-Gated Channel Subfamily C Member 1	Protein Coding	52	GC11P017756	8.0755	https://www.genecards.org/cgi-bin/carddisp.pl?gene=KCNC1
CLN8	CLN8 Transmembrane ER And ERGIC Protein	Protein Coding	47	GC08P001755	8.07296	https://www.genecards.org/cgi-bin/carddisp.pl?gene=CLN8
PIK3CB	Phosphatidylinositol-4,5-Bisphosphate 3-Kinase Catalytic Subunit Beta	Protein Coding	55	GC03M138652	8.07242	https://www.genecards.org/cgi-bin/carddisp.pl?gene=PIK3CB
TG	Thyroglobulin	Protein Coding	51	GC08P132866	8.06922	https://www.genecards.org/cgi-bin/carddisp.pl?gene=TG
RHOD	Ras Homolog Family Member D	Protein Coding	43	GC11P071612	8.06886	https://www.genecards.org/cgi-bin/carddisp.pl?gene=RHOD
IL1RAPL2	Interleukin 1 Receptor Accessory Protein Like 2	Protein Coding	46	GC0XP104566	8.06113	https://www.genecards.org/cgi-bin/carddisp.pl?gene=IL1RAPL2
KRT5	Keratin 5	Protein Coding	52	GC12M052514	8.05825	https://www.genecards.org/cgi-bin/carddisp.pl?gene=KRT5
F2R	Coagulation Factor II Thrombin Receptor	Protein Coding	53	GC05P076716	8.03784	https://www.genecards.org/cgi-bin/carddisp.pl?gene=F2R
KCND2	Potassium Voltage-Gated Channel Subfamily D Member 2	Protein Coding	50	GC07P120273	8.03498	https://www.genecards.org/cgi-bin/carddisp.pl?gene=KCND2
BCL2A1	BCL2 Related Protein A1	Protein Coding	47	GC15M126152	8.03337	https://www.genecards.org/cgi-bin/carddisp.pl?gene=BCL2A1
SYN2	Synapsin II	Protein Coding	46	GC03P014028	8.03149	https://www.genecards.org/cgi-bin/carddisp.pl?gene=SYN2
SLC27A1	Solute Carrier Family 27 Member 1	Protein Coding	46	GC19P075756	8.01154	https://www.genecards.org/cgi-bin/carddisp.pl?gene=SLC27A1
PKHD1	PKHD1 Ciliary IPT Domain Containing Fibrocystin/Polyductin	Protein Coding	45	GC06M075258	7.99943	https://www.genecards.org/cgi-bin/carddisp.pl?gene=PKHD1
IDE	Insulin Degrading Enzyme	Protein Coding	56	GC10M092451	7.99541	https://www.genecards.org/cgi-bin/carddisp.pl?gene=IDE
CHRM2	Cholinergic Receptor Muscarinic 2	Protein Coding	55	GC07P136868	7.98704	https://www.genecards.org/cgi-bin/carddisp.pl?gene=CHRM2
OTX1	Orthodenticle Homeobox 1	Protein Coding	47	GC02P063050	7.97665	https://www.genecards.org/cgi-bin/carddisp.pl?gene=OTX1
PDE4D	Phosphodiesterase 4D	Protein Coding	55	GC05M058969	7.97257	https://www.genecards.org/cgi-bin/carddisp.pl?gene=PDE4D
XK	X-Linked Kx Blood Group Antigen, Kell And VPS13A Binding Protein	Protein Coding	47	GC0XP037685	7.97089	https://www.genecards.org/cgi-bin/carddisp.pl?gene=XK
CFLAR	CASP8 And FADD Like Apoptosis Regulator	Protein Coding	51	GC02P201126	7.96751	https://www.genecards.org/cgi-bin/carddisp.pl?gene=CFLAR
SLC2A10	Solute Carrier Family 2 Member 10	Protein Coding	50	GC20P046709	7.96709	https://www.genecards.org/cgi-bin/carddisp.pl?gene=SLC2A10
COL1A2	Collagen Type I Alpha 2 Chain	Protein Coding	54	GC07P094394	7.96602	https://www.genecards.org/cgi-bin/carddisp.pl?gene=COL1A2
ADCY5	Adenylate Cyclase 5	Protein Coding	55	GC03M123282	7.95913	https://www.genecards.org/cgi-bin/carddisp.pl?gene=ADCY5
OPRD1	Opioid Receptor Delta 1	Protein Coding	50	GC01P028812	7.95867	https://www.genecards.org/cgi-bin/carddisp.pl?gene=OPRD1
MDK	Midkine	Protein Coding	50	GC11P046380	7.95104	https://www.genecards.org/cgi-bin/carddisp.pl?gene=MDK
NNMT	Nicotinamide N-Methyltransferase	Protein Coding	51	GC11P114257	7.95035	https://www.genecards.org/cgi-bin/carddisp.pl?gene=NNMT
PRKCE	Protein Kinase C Epsilon	Protein Coding	55	GC02P045651	7.94394	https://www.genecards.org/cgi-bin/carddisp.pl?gene=PRKCE
TRH	Thyrotropin Releasing Hormone	Protein Coding	48	GC03P129974	7.94134	https://www.genecards.org/cgi-bin/carddisp.pl?gene=TRH
STAMBP	STAM Binding Protein	Protein Coding	51	GC02P073828	7.90509	https://www.genecards.org/cgi-bin/carddisp.pl?gene=STAMBP
SLC4A4	Solute Carrier Family 4 Member 4	Protein Coding	53	GC04P071063	7.90409	https://www.genecards.org/cgi-bin/carddisp.pl?gene=SLC4A4
VARS2	Valyl-TRNA Synthetase 2, Mitochondrial	Protein Coding	49	GC06P096084	7.90336	https://www.genecards.org/cgi-bin/carddisp.pl?gene=VARS2
SFTPD	Surfactant Protein D	Protein Coding	51	GC10M079937	7.88095	https://www.genecards.org/cgi-bin/carddisp.pl?gene=SFTPD
RORA	RAR Related Orphan Receptor A	Protein Coding	55	GC15M060488	7.87849	https://www.genecards.org/cgi-bin/carddisp.pl?gene=RORA
ABCC4	ATP Binding Cassette Subfamily C Member 4	Protein Coding	52	GC13M095019	7.87198	https://www.genecards.org/cgi-bin/carddisp.pl?gene=ABCC4
LOC100507346	Uncharacterized LOC100507346	RNA Gene	12	GC09P095463	7.86887	https://www.genecards.org/cgi-bin/carddisp.pl?gene=LOC100507346
RFWD3	Ring Finger And WD Repeat Domain 3	Protein Coding	46	GC16M074621	7.85881	https://www.genecards.org/cgi-bin/carddisp.pl?gene=RFWD3
GNAS	GNAS Complex Locus	Protein Coding	56	GC20P058839	7.84784	https://www.genecards.org/cgi-bin/carddisp.pl?gene=GNAS
TM2D1	TM2 Domain Containing 1	Protein Coding	41	GC01M061681	7.84371	https://www.genecards.org/cgi-bin/carddisp.pl?gene=TM2D1
ATP6AP2	ATPase H+ Transporting Accessory Protein 2	Protein Coding	52	GC0XP040582	7.83955	https://www.genecards.org/cgi-bin/carddisp.pl?gene=ATP6AP2
ALDH9A1	Aldehyde Dehydrogenase 9 Family Member A1	Protein Coding	49	GC01M165682	7.8329	https://www.genecards.org/cgi-bin/carddisp.pl?gene=ALDH9A1
HYLS1	HYLS1 Centriolar And Ciliogenesis Associated	Protein Coding	46	GC11P125883	7.83171	https://www.genecards.org/cgi-bin/carddisp.pl?gene=HYLS1
TGM2	Transglutaminase 2	Protein Coding	54	GC20M038127	7.82812	https://www.genecards.org/cgi-bin/carddisp.pl?gene=TGM2
CORIN	Corin, Serine Peptidase	Protein Coding	51	GC04M047596	7.82385	https://www.genecards.org/cgi-bin/carddisp.pl?gene=CORIN
HGS	Hepatocyte Growth Factor-Regulated Tyrosine Kinase Substrate	Protein Coding	50	GC17P081683	7.82367	https://www.genecards.org/cgi-bin/carddisp.pl?gene=HGS
SPG21	SPG21 Abhydrolase Domain Containing, Maspardin	Protein Coding	45	GC15M064963	7.82235	https://www.genecards.org/cgi-bin/carddisp.pl?gene=SPG21
HYDIN	HYDIN Axonemal Central Pair Apparatus Protein	Protein Coding	44	GC16M071223	7.81891	https://www.genecards.org/cgi-bin/carddisp.pl?gene=HYDIN
ALPP	Alkaline Phosphatase, Placental	Protein Coding	51	GC02P232378	7.80867	https://www.genecards.org/cgi-bin/carddisp.pl?gene=ALPP
SYK	Spleen Associated Tyrosine Kinase	Protein Coding	56	GC09P093240	7.80759	https://www.genecards.org/cgi-bin/carddisp.pl?gene=SYK
ITGAV	Integrin Subunit Alpha V	Protein Coding	55	GC02P186589	7.79954	https://www.genecards.org/cgi-bin/carddisp.pl?gene=ITGAV
VDAC1	Voltage Dependent Anion Channel 1	Protein Coding	53	GC05M133975	7.78867	https://www.genecards.org/cgi-bin/carddisp.pl?gene=VDAC1
STK36	Serine/Threonine Kinase 36	Protein Coding	51	GC02P218672	7.76459	https://www.genecards.org/cgi-bin/carddisp.pl?gene=STK36
ADK	Adenosine Kinase	Protein Coding	57	GC10P074286	7.7552	https://www.genecards.org/cgi-bin/carddisp.pl?gene=ADK
CFAP43	Cilia And Flagella Associated Protein 43	Protein Coding	39	GC10M104129	7.74994	https://www.genecards.org/cgi-bin/carddisp.pl?gene=CFAP43
GGT1	Gamma-Glutamyltransferase 1	Protein Coding	56	GC22P024583	7.73149	https://www.genecards.org/cgi-bin/carddisp.pl?gene=GGT1
NAMPT	Nicotinamide Phosphoribosyltransferase	Protein Coding	55	GC07M106248	7.73101	https://www.genecards.org/cgi-bin/carddisp.pl?gene=NAMPT
TRPS1	Transcriptional Repressor GATA Binding 1	Protein Coding	51	GC08M115408	7.72919	https://www.genecards.org/cgi-bin/carddisp.pl?gene=TRPS1
MIP	Major Intrinsic Protein Of Lens Fiber	Protein Coding	47	GC12M056449	7.7176	https://www.genecards.org/cgi-bin/carddisp.pl?gene=MIP
SFPQ	Splicing Factor Proline And Glutamine Rich	Protein Coding	49	GC01M035176	7.7171	https://www.genecards.org/cgi-bin/carddisp.pl?gene=SFPQ
DPP4	Dipeptidyl Peptidase 4	Protein Coding	57	GC02M161992	7.7125	https://www.genecards.org/cgi-bin/carddisp.pl?gene=DPP4
BCL2L11	BCL2 Like 11	Protein Coding	52	GC02P111119	7.71084	https://www.genecards.org/cgi-bin/carddisp.pl?gene=BCL2L11
SCN4A	Sodium Voltage-Gated Channel Alpha Subunit 4	Protein Coding	52	GC17M063938	7.69566	https://www.genecards.org/cgi-bin/carddisp.pl?gene=SCN4A
OTC	Ornithine Transcarbamylase	Protein Coding	52	GC0XP038353	7.68718	https://www.genecards.org/cgi-bin/carddisp.pl?gene=OTC
GLA	Galactosidase Alpha	Protein Coding	56	GC0XM101393	7.6784	https://www.genecards.org/cgi-bin/carddisp.pl?gene=GLA
TJP2	Tight Junction Protein 2	Protein Coding	51	GC09P069121	7.67287	https://www.genecards.org/cgi-bin/carddisp.pl?gene=TJP2
HCN4	Hyperpolarization Activated Cyclic Nucleotide Gated Potassium Channel 4	Protein Coding	55	GC15M073319	7.65159	https://www.genecards.org/cgi-bin/carddisp.pl?gene=HCN4
NMNAT1	Nicotinamide Nucleotide Adenylyltransferase 1	Protein Coding	55	GC01P009944	7.64086	https://www.genecards.org/cgi-bin/carddisp.pl?gene=NMNAT1
FABP1	Fatty Acid Binding Protein 1	Protein Coding	49	GC02M088122	7.6274	https://www.genecards.org/cgi-bin/carddisp.pl?gene=FABP1
CCNF	Cyclin F	Protein Coding	47	GC16P002429	7.62394	https://www.genecards.org/cgi-bin/carddisp.pl?gene=CCNF
CA4	Carbonic Anhydrase 4	Protein Coding	53	GC17P060149	7.61764	https://www.genecards.org/cgi-bin/carddisp.pl?gene=CA4
IL2RB	Interleukin 2 Receptor Subunit Beta	Protein Coding	56	GC22M063700	7.6116	https://www.genecards.org/cgi-bin/carddisp.pl?gene=IL2RB
POLR2A	RNA Polymerase II Subunit A	Protein Coding	51	GC17P012057	7.6031	https://www.genecards.org/cgi-bin/carddisp.pl?gene=POLR2A
FRAXA	Fragile Site, Folic Acid Type, Rare, Fra(X)(Q27.3) A	Functional Element	9	GC0XP147961	7.58919	https://www.genecards.org/cgi-bin/carddisp.pl?gene=FRAXA
LINC01090	Long Intergenic Non-Protein Coding RNA 1090	RNA Gene	18	GC02M187712	7.58388	https://www.genecards.org/cgi-bin/carddisp.pl?gene=LINC01090
PPIG	Peptidylprolyl Isomerase G	Protein Coding	48	GC02P169584	7.57237	https://www.genecards.org/cgi-bin/carddisp.pl?gene=PPIG
PCSK1N	Proprotein Convertase Subtilisin/Kexin Type 1 Inhibitor	Protein Coding	40	GC0XM048831	7.56252	https://www.genecards.org/cgi-bin/carddisp.pl?gene=PCSK1N
HSPB2	Heat Shock Protein Family B (Small) Member 2	Protein Coding	46	GC11P112060	7.55916	https://www.genecards.org/cgi-bin/carddisp.pl?gene=HSPB2
SRR	Serine Racemase	Protein Coding	48	GC17P002303	7.55009	https://www.genecards.org/cgi-bin/carddisp.pl?gene=SRR
IL16	Interleukin 16	Protein Coding	48	GC15P081159	7.54244	https://www.genecards.org/cgi-bin/carddisp.pl?gene=IL16
KCNJ5	Potassium Inwardly Rectifying Channel Subfamily J Member 5	Protein Coding	53	GC11P128891	7.53088	https://www.genecards.org/cgi-bin/carddisp.pl?gene=KCNJ5
SLC29A4	Solute Carrier Family 29 Member 4	Protein Coding	50	GC07P005274	7.52831	https://www.genecards.org/cgi-bin/carddisp.pl?gene=SLC29A4
CAPN2	Calpain 2	Protein Coding	54	GC01P223701	7.51915	https://www.genecards.org/cgi-bin/carddisp.pl?gene=CAPN2
BTG2	BTG Anti-Proliferation Factor 2	Protein Coding	45	GC01P203305	7.50851	https://www.genecards.org/cgi-bin/carddisp.pl?gene=BTG2
MIR22	MicroRNA 22	RNA Gene	23	GC17M001713	7.49086	https://www.genecards.org/cgi-bin/carddisp.pl?gene=MIR22
SLCO2B1	Solute Carrier Organic Anion Transporter Family Member 2B1	Protein Coding	51	GC11P078737	7.48624	https://www.genecards.org/cgi-bin/carddisp.pl?gene=SLCO2B1
ABCC9	ATP Binding Cassette Subfamily C Member 9	Protein Coding	52	GC12M021797	7.47861	https://www.genecards.org/cgi-bin/carddisp.pl?gene=ABCC9
KRT18	Keratin 18	Protein Coding	56	GC12P052948	7.47626	https://www.genecards.org/cgi-bin/carddisp.pl?gene=KRT18
NPHP4	Nephrocystin 4	Protein Coding	47	GC01M008485	7.47529	https://www.genecards.org/cgi-bin/carddisp.pl?gene=NPHP4
ITGB8	Integrin Subunit Beta 8	Protein Coding	48	GC07P020329	7.47308	https://www.genecards.org/cgi-bin/carddisp.pl?gene=ITGB8
SERPINF1	Serpin Family F Member 1	Protein Coding	53	GC17P001948	7.47217	https://www.genecards.org/cgi-bin/carddisp.pl?gene=SERPINF1
SLC18A3	Solute Carrier Family 18 Member A3	Protein Coding	50	GC10P049610	7.46362	https://www.genecards.org/cgi-bin/carddisp.pl?gene=SLC18A3
BID	BH3 Interacting Domain Death Agonist	Protein Coding	52	GC22M017734	7.46249	https://www.genecards.org/cgi-bin/carddisp.pl?gene=BID
CRYAA	Crystallin Alpha A	Protein Coding	52	GC21P043169	7.45803	https://www.genecards.org/cgi-bin/carddisp.pl?gene=CRYAA
CDKN2B-AS1	CDKN2B Antisense RNA 1	RNA Gene	26	GC09P021994	7.45645	https://www.genecards.org/cgi-bin/carddisp.pl?gene=CDKN2B-AS1
GHRH	Growth Hormone Releasing Hormone	Protein Coding	45	GC20M037251	7.43451	https://www.genecards.org/cgi-bin/carddisp.pl?gene=GHRH
CD68	CD68 Molecule	Protein Coding	47	GC17P007579	7.41771	https://www.genecards.org/cgi-bin/carddisp.pl?gene=CD68
KRT14	Keratin 14	Protein Coding	53	GC17M041582	7.4175	https://www.genecards.org/cgi-bin/carddisp.pl?gene=KRT14
ERN1	Endoplasmic Reticulum To Nucleus Signaling 1	Protein Coding	53	GC17M064039	7.41701	https://www.genecards.org/cgi-bin/carddisp.pl?gene=ERN1
MYH9	Myosin Heavy Chain 9	Protein Coding	55	GC22M036281	7.41653	https://www.genecards.org/cgi-bin/carddisp.pl?gene=MYH9
KLF4	KLF Transcription Factor 4	Protein Coding	52	GC09M107484	7.41201	https://www.genecards.org/cgi-bin/carddisp.pl?gene=KLF4
PIGK	Phosphatidylinositol Glycan Anchor Biosynthesis Class K	Protein Coding	50	GC01M077088	7.4084	https://www.genecards.org/cgi-bin/carddisp.pl?gene=PIGK
ACVR2A	Activin A Receptor Type 2A	Protein Coding	53	GC02P147844	7.40429	https://www.genecards.org/cgi-bin/carddisp.pl?gene=ACVR2A
SLC6A17	Solute Carrier Family 6 Member 17	Protein Coding	48	GC01P110150	7.40389	https://www.genecards.org/cgi-bin/carddisp.pl?gene=SLC6A17
CLDN1	Claudin 1	Protein Coding	53	GC03M190305	7.40228	https://www.genecards.org/cgi-bin/carddisp.pl?gene=CLDN1
SLC9A3	Solute Carrier Family 9 Member A3	Protein Coding	54	GC05M000472	7.39488	https://www.genecards.org/cgi-bin/carddisp.pl?gene=SLC9A3
PER3	Period Circadian Regulator 3	Protein Coding	48	GC01P007785	7.38543	https://www.genecards.org/cgi-bin/carddisp.pl?gene=PER3
DNAH8	Dynein Axonemal Heavy Chain 8	Protein Coding	44	GC06P096255	7.37348	https://www.genecards.org/cgi-bin/carddisp.pl?gene=DNAH8
SMAD7	SMAD Family Member 7	Protein Coding	51	GC18M048919	7.34532	https://www.genecards.org/cgi-bin/carddisp.pl?gene=SMAD7
P4HB	Prolyl 4-Hydroxylase Subunit Beta	Protein Coding	56	GC17M081843	7.33994	https://www.genecards.org/cgi-bin/carddisp.pl?gene=P4HB
GABRA3	Gamma-Aminobutyric Acid Type A Receptor Subunit Alpha3	Protein Coding	53	GC0XM152166	7.32643	https://www.genecards.org/cgi-bin/carddisp.pl?gene=GABRA3
CAST	Calpastatin	Protein Coding	51	GC05P096525	7.2708	https://www.genecards.org/cgi-bin/carddisp.pl?gene=CAST
RGMA	Repulsive Guidance Molecule BMP Co-Receptor A	Protein Coding	49	GC15M093035	7.26462	https://www.genecards.org/cgi-bin/carddisp.pl?gene=RGMA
NT5E	5'-Nucleotidase Ecto	Protein Coding	59	GC06P085449	7.25661	https://www.genecards.org/cgi-bin/carddisp.pl?gene=NT5E
S100A9	S100 Calcium Binding Protein A9	Protein Coding	50	GC01P153357	7.25352	https://www.genecards.org/cgi-bin/carddisp.pl?gene=S100A9
PACRG	Parkin Coregulated	Protein Coding	46	GC06P162727	7.24967	https://www.genecards.org/cgi-bin/carddisp.pl?gene=PACRG
BCL11B	BCL11 Transcription Factor B	Protein Coding	48	GC14M099169	7.24581	https://www.genecards.org/cgi-bin/carddisp.pl?gene=BCL11B
DST	Dystonin	Protein Coding	49	GC06M056457	7.24227	https://www.genecards.org/cgi-bin/carddisp.pl?gene=DST
D2HGDH	D-2-Hydroxyglutarate Dehydrogenase	Protein Coding	48	GC02P241734	7.23999	https://www.genecards.org/cgi-bin/carddisp.pl?gene=D2HGDH
ITGA2	Integrin Subunit Alpha 2	Protein Coding	53	GC05P052989	7.22603	https://www.genecards.org/cgi-bin/carddisp.pl?gene=ITGA2
CACNA2D1	Calcium Voltage-Gated Channel Auxiliary Subunit Alpha2delta 1	Protein Coding	53	GC07M081946	7.22202	https://www.genecards.org/cgi-bin/carddisp.pl?gene=CACNA2D1
DUSP19	Dual Specificity Phosphatase 19	Protein Coding	44	GC02P183078	7.22192	https://www.genecards.org/cgi-bin/carddisp.pl?gene=DUSP19
OPN4	Opsin 4	Protein Coding	47	GC10P086654	7.20217	https://www.genecards.org/cgi-bin/carddisp.pl?gene=OPN4
CAMKK2	Calcium/Calmodulin Dependent Protein Kinase Kinase 2	Protein Coding	54	GC12M122582	7.19182	https://www.genecards.org/cgi-bin/carddisp.pl?gene=CAMKK2
KCNN2	Potassium Calcium-Activated Channel Subfamily N Member 2	Protein Coding	51	GC05P114058	7.19032	https://www.genecards.org/cgi-bin/carddisp.pl?gene=KCNN2
CISH	Cytokine Inducible SH2 Containing Protein	Protein Coding	52	GC03M052050	7.18322	https://www.genecards.org/cgi-bin/carddisp.pl?gene=CISH
SLC7A11	Solute Carrier Family 7 Member 11	Protein Coding	51	GC04M138164	7.16865	https://www.genecards.org/cgi-bin/carddisp.pl?gene=SLC7A11
C5AR1	Complement C5a Receptor 1	Protein Coding	51	GC19P047290	7.1671	https://www.genecards.org/cgi-bin/carddisp.pl?gene=C5AR1
ITGAL	Integrin Subunit Alpha L	Protein Coding	53	GC16P030472	7.13177	https://www.genecards.org/cgi-bin/carddisp.pl?gene=ITGAL
PRKAR1B	Protein Kinase CAMP-Dependent Type I Regulatory Subunit Beta	Protein Coding	53	GC07M000549	7.1181	https://www.genecards.org/cgi-bin/carddisp.pl?gene=PRKAR1B
EPX	Eosinophil Peroxidase	Protein Coding	50	GC17P058192	7.11699	https://www.genecards.org/cgi-bin/carddisp.pl?gene=EPX
SLC4A3	Solute Carrier Family 4 Member 3	Protein Coding	46	GC02P219627	7.10842	https://www.genecards.org/cgi-bin/carddisp.pl?gene=SLC4A3
SLC6A6	Solute Carrier Family 6 Member 6	Protein Coding	52	GC03P014402	7.10327	https://www.genecards.org/cgi-bin/carddisp.pl?gene=SLC6A6
EXT2	Exostosin Glycosyltransferase 2	Protein Coding	51	GC11P044095	7.09002	https://www.genecards.org/cgi-bin/carddisp.pl?gene=EXT2
EIF2S1	Eukaryotic Translation Initiation Factor 2 Subunit Alpha	Protein Coding	50	GC14P067359	7.08672	https://www.genecards.org/cgi-bin/carddisp.pl?gene=EIF2S1
F13A1	Coagulation Factor XIII A Chain	Protein Coding	53	GC06M006144	7.08356	https://www.genecards.org/cgi-bin/carddisp.pl?gene=F13A1
APOC1	Apolipoprotein C1	Protein Coding	46	GC19P044914	7.08335	https://www.genecards.org/cgi-bin/carddisp.pl?gene=APOC1
THSD1	Thrombospondin Type 1 Domain Containing 1	Protein Coding	47	GC13M052377	7.08035	https://www.genecards.org/cgi-bin/carddisp.pl?gene=THSD1
UBE4A	Ubiquitination Factor E4A	Protein Coding	47	GC11P118359	7.07447	https://www.genecards.org/cgi-bin/carddisp.pl?gene=UBE4A
MED12L	Mediator Complex Subunit 12L	Protein Coding	44	GC03P151085	7.07362	https://www.genecards.org/cgi-bin/carddisp.pl?gene=MED12L
CYFIP1	Cytoplasmic FMR1 Interacting Protein 1	Protein Coding	46	GC15M022867	7.07072	https://www.genecards.org/cgi-bin/carddisp.pl?gene=CYFIP1
ITGA2B	Integrin Subunit Alpha 2b	Protein Coding	59	GC17M054363	7.06483	https://www.genecards.org/cgi-bin/carddisp.pl?gene=ITGA2B
OPRL1	Opioid Related Nociceptin Receptor 1	Protein Coding	53	GC20P064080	7.05938	https://www.genecards.org/cgi-bin/carddisp.pl?gene=OPRL1
SLC8A2	Solute Carrier Family 8 Member A2	Protein Coding	48	GC19M047428	7.0564	https://www.genecards.org/cgi-bin/carddisp.pl?gene=SLC8A2
NPRL2	NPR2 Like, GATOR1 Complex Subunit	Protein Coding	47	GC03M051985	7.04989	https://www.genecards.org/cgi-bin/carddisp.pl?gene=NPRL2
CHD3	Chromodomain Helicase DNA Binding Protein 3	Protein Coding	50	GC17P012075	7.04941	https://www.genecards.org/cgi-bin/carddisp.pl?gene=CHD3
CARS2	Cysteinyl-TRNA Synthetase 2, Mitochondrial	Protein Coding	49	GC13M110641	7.04809	https://www.genecards.org/cgi-bin/carddisp.pl?gene=CARS2
SCN5A	Sodium Voltage-Gated Channel Alpha Subunit 5	Protein Coding	57	GC03M038549	7.04529	https://www.genecards.org/cgi-bin/carddisp.pl?gene=SCN5A
PRKG1	Protein Kinase CGMP-Dependent 1	Protein Coding	57	GC10P050991	7.04409	https://www.genecards.org/cgi-bin/carddisp.pl?gene=PRKG1
TANC2	Tetratricopeptide Repeat, Ankyrin Repeat And Coiled-Coil Containing 2	Protein Coding	43	GC17P067592	7.03776	https://www.genecards.org/cgi-bin/carddisp.pl?gene=TANC2
APLN	Apelin	Protein Coding	44	GC0XM129645	7.01679	https://www.genecards.org/cgi-bin/carddisp.pl?gene=APLN
FASN	Fatty Acid Synthase	Protein Coding	55	GC17M082078	7.01142	https://www.genecards.org/cgi-bin/carddisp.pl?gene=FASN
VPS53	VPS53 Subunit Of GARP Complex	Protein Coding	48	GC17M000508	7.00351	https://www.genecards.org/cgi-bin/carddisp.pl?gene=VPS53
PIGM	Phosphatidylinositol Glycan Anchor Biosynthesis Class M	Protein Coding	46	GC01M160027	6.99986	https://www.genecards.org/cgi-bin/carddisp.pl?gene=PIGM
GRM4	Glutamate Metabotropic Receptor 4	Protein Coding	52	GC06M075050	6.99755	https://www.genecards.org/cgi-bin/carddisp.pl?gene=GRM4
NPHP1	Nephrocystin 1	Protein Coding	50	GC02M110122	6.99657	https://www.genecards.org/cgi-bin/carddisp.pl?gene=NPHP1
BAK1	BCL2 Antagonist/Killer 1	Protein Coding	52	GC06M033572	6.99046	https://www.genecards.org/cgi-bin/carddisp.pl?gene=BAK1
MIRLET7A1	MicroRNA Let-7a-1	RNA Gene	23	GC09P094175	6.98577	https://www.genecards.org/cgi-bin/carddisp.pl?gene=MIRLET7A1
REST	RE1 Silencing Transcription Factor	Protein Coding	49	GC04P056907	6.98501	https://www.genecards.org/cgi-bin/carddisp.pl?gene=REST
AZIN2	Antizyme Inhibitor 2	Protein Coding	47	GC01P033081	6.98274	https://www.genecards.org/cgi-bin/carddisp.pl?gene=AZIN2
PLPBP	Pyridoxal Phosphate Binding Protein	Protein Coding	46	GC08P037763	6.96028	https://www.genecards.org/cgi-bin/carddisp.pl?gene=PLPBP
HDAC6	Histone Deacetylase 6	Protein Coding	61	GC0XP048801	6.94342	https://www.genecards.org/cgi-bin/carddisp.pl?gene=HDAC6
LAMC2	Laminin Subunit Gamma 2	Protein Coding	54	GC01P183186	6.94136	https://www.genecards.org/cgi-bin/carddisp.pl?gene=LAMC2
FDFT1	Farnesyl-Diphosphate Farnesyltransferase 1	Protein Coding	51	GC08P011795	6.93454	https://www.genecards.org/cgi-bin/carddisp.pl?gene=FDFT1
TCF4-AS1	TCF4 Antisense RNA 1	RNA Gene	18	GC18P055453	6.93381	https://www.genecards.org/cgi-bin/carddisp.pl?gene=TCF4-AS1
PROC	Protein C, Inactivator Of Coagulation Factors Va And VIIIa	Protein Coding	57	GC02P127418	6.92772	https://www.genecards.org/cgi-bin/carddisp.pl?gene=PROC
FLT3	Fms Related Receptor Tyrosine Kinase 3	Protein Coding	60	GC13M028003	6.91684	https://www.genecards.org/cgi-bin/carddisp.pl?gene=FLT3
INO80C	INO80 Complex Subunit C	Protein Coding	39	GC18M035452	6.90821	https://www.genecards.org/cgi-bin/carddisp.pl?gene=INO80C
TNXB	Tenascin XB	Protein Coding	51	GC06M074950	6.88975	https://www.genecards.org/cgi-bin/carddisp.pl?gene=TNXB
NLRP1	NLR Family Pyrin Domain Containing 1	Protein Coding	50	GC17M005499	6.87808	https://www.genecards.org/cgi-bin/carddisp.pl?gene=NLRP1
HNMT	Histamine N-Methyltransferase	Protein Coding	52	GC02P137964	6.87041	https://www.genecards.org/cgi-bin/carddisp.pl?gene=HNMT
UBA1	Ubiquitin Like Modifier Activating Enzyme 1	Protein Coding	56	GC0XP047190	6.87028	https://www.genecards.org/cgi-bin/carddisp.pl?gene=UBA1
NPY2R	Neuropeptide Y Receptor Y2	Protein Coding	51	GC04P155173	6.86813	https://www.genecards.org/cgi-bin/carddisp.pl?gene=NPY2R
PRDX6	Peroxiredoxin 6	Protein Coding	53	GC01P173477	6.86719	https://www.genecards.org/cgi-bin/carddisp.pl?gene=PRDX6
CYP2B6	Cytochrome P450 Family 2 Subfamily B Member 6	Protein Coding	52	GC19P040991	6.86433	https://www.genecards.org/cgi-bin/carddisp.pl?gene=CYP2B6
RGS2	Regulator Of G Protein Signaling 2	Protein Coding	49	GC01P192809	6.86315	https://www.genecards.org/cgi-bin/carddisp.pl?gene=RGS2
CYP1A2	Cytochrome P450 Family 1 Subfamily A Member 2	Protein Coding	52	GC15P074748	6.86087	https://www.genecards.org/cgi-bin/carddisp.pl?gene=CYP1A2
CXCL13	C-X-C Motif Chemokine Ligand 13	Protein Coding	47	GC04P077511	6.85702	https://www.genecards.org/cgi-bin/carddisp.pl?gene=CXCL13
ZEB1	Zinc Finger E-Box Binding Homeobox 1	Protein Coding	56	GC10P031318	6.85126	https://www.genecards.org/cgi-bin/carddisp.pl?gene=ZEB1
S100A1	S100 Calcium Binding Protein A1	Protein Coding	47	GC01P153627	6.84989	https://www.genecards.org/cgi-bin/carddisp.pl?gene=S100A1
TTF2	Transcription Termination Factor 2	Protein Coding	46	GC01P117060	6.83762	https://www.genecards.org/cgi-bin/carddisp.pl?gene=TTF2
PGR	Progesterone Receptor	Protein Coding	56	GC11M103796	6.83521	https://www.genecards.org/cgi-bin/carddisp.pl?gene=PGR
AVPR1A	Arginine Vasopressin Receptor 1A	Protein Coding	53	GC12M063142	6.83012	https://www.genecards.org/cgi-bin/carddisp.pl?gene=AVPR1A
BAD	BCL2 Associated Agonist Of Cell Death	Protein Coding	51	GC11M102477	6.81898	https://www.genecards.org/cgi-bin/carddisp.pl?gene=BAD
ARHGEF9	Cdc42 Guanine Nucleotide Exchange Factor 9	Protein Coding	48	GC0XM063634	6.81296	https://www.genecards.org/cgi-bin/carddisp.pl?gene=ARHGEF9
TCN2	Transcobalamin 2	Protein Coding	50	GC22P047197	6.80179	https://www.genecards.org/cgi-bin/carddisp.pl?gene=TCN2
AFF1	ALF Transcription Elongation Factor 1	Protein Coding	45	GC04P086934	6.79562	https://www.genecards.org/cgi-bin/carddisp.pl?gene=AFF1
SCN10A	Sodium Voltage-Gated Channel Alpha Subunit 10	Protein Coding	55	GC03M038713	6.79269	https://www.genecards.org/cgi-bin/carddisp.pl?gene=SCN10A
HOTAIR	HOX Transcript Antisense RNA	RNA Gene	27	GC12M053962	6.79099	https://www.genecards.org/cgi-bin/carddisp.pl?gene=HOTAIR
SERPINF2	Serpin Family F Member 2	Protein Coding	52	GC17P001742	6.77673	https://www.genecards.org/cgi-bin/carddisp.pl?gene=SERPINF2
MAP3K7	Mitogen-Activated Protein Kinase Kinase Kinase 7	Protein Coding	57	GC06M090513	6.77504	https://www.genecards.org/cgi-bin/carddisp.pl?gene=MAP3K7
LBP	Lipopolysaccharide Binding Protein	Protein Coding	51	GC20P038346	6.76264	https://www.genecards.org/cgi-bin/carddisp.pl?gene=LBP
HCRTR1	Hypocretin Receptor 1	Protein Coding	50	GC01P031587	6.75759	https://www.genecards.org/cgi-bin/carddisp.pl?gene=HCRTR1
FLT3LG	Fms Related Receptor Tyrosine Kinase 3 Ligand	Protein Coding	46	GC19P076575	6.75372	https://www.genecards.org/cgi-bin/carddisp.pl?gene=FLT3LG
SGCE	Sarcoglycan Epsilon	Protein Coding	50	GC07M094524	6.75206	https://www.genecards.org/cgi-bin/carddisp.pl?gene=SGCE
CRB1	Crumbs Cell Polarity Complex Component 1	Protein Coding	51	GC01P197202	6.74864	https://www.genecards.org/cgi-bin/carddisp.pl?gene=CRB1
EPAS1	Endothelial PAS Domain Protein 1	Protein Coding	57	GC02P046293	6.74066	https://www.genecards.org/cgi-bin/carddisp.pl?gene=EPAS1
SOX6	SRY-Box Transcription Factor 6	Protein Coding	49	GC11M015949	6.73437	https://www.genecards.org/cgi-bin/carddisp.pl?gene=SOX6
PPBP	Pro-Platelet Basic Protein	Protein Coding	49	GC04M073986	6.7343	https://www.genecards.org/cgi-bin/carddisp.pl?gene=PPBP
CCL18	C-C Motif Chemokine Ligand 18	Protein Coding	42	GC17P036064	6.72958	https://www.genecards.org/cgi-bin/carddisp.pl?gene=CCL18
MMP8	Matrix Metallopeptidase 8	Protein Coding	55	GC11M104367	6.72218	https://www.genecards.org/cgi-bin/carddisp.pl?gene=MMP8
FCGR3B	Fc Gamma Receptor IIIb	Protein Coding	50	GC01M161623	6.72	https://www.genecards.org/cgi-bin/carddisp.pl?gene=FCGR3B
PYGM	Glycogen Phosphorylase, Muscle Associated	Protein Coding	53	GC11M064746	6.71901	https://www.genecards.org/cgi-bin/carddisp.pl?gene=PYGM
MIR499A	MicroRNA 499a	RNA Gene	25	GC20P034990	6.71715	https://www.genecards.org/cgi-bin/carddisp.pl?gene=MIR499A
STRADA	STE20 Related Adaptor Alpha	Protein Coding	52	GC17M063742	6.71387	https://www.genecards.org/cgi-bin/carddisp.pl?gene=STRADA
IL11	Interleukin 11	Protein Coding	47	GC19M055364	6.7106	https://www.genecards.org/cgi-bin/carddisp.pl?gene=IL11
PITX2	Paired Like Homeodomain 2	Protein Coding	52	GC04M110617	6.70768	https://www.genecards.org/cgi-bin/carddisp.pl?gene=PITX2
KCTD7	Potassium Channel Tetramerization Domain Containing 7	Protein Coding	46	GC07P066628	6.70265	https://www.genecards.org/cgi-bin/carddisp.pl?gene=KCTD7
SPARCL1	SPARC Like 1	Protein Coding	45	GC04M087473	6.70201	https://www.genecards.org/cgi-bin/carddisp.pl?gene=SPARCL1
FAR1	Fatty Acyl-CoA Reductase 1	Protein Coding	50	GC11P013668	6.68416	https://www.genecards.org/cgi-bin/carddisp.pl?gene=FAR1
SREBF2	Sterol Regulatory Element Binding Transcription Factor 2	Protein Coding	50	GC22P041833	6.68026	https://www.genecards.org/cgi-bin/carddisp.pl?gene=SREBF2
FAM13A	Family With Sequence Similarity 13 Member A	Protein Coding	46	GC04M088725	6.66931	https://www.genecards.org/cgi-bin/carddisp.pl?gene=FAM13A
VSX1	Visual System Homeobox 1	Protein Coding	44	GC20M025070	6.66478	https://www.genecards.org/cgi-bin/carddisp.pl?gene=VSX1
HMBS	Hydroxymethylbilane Synthase	Protein Coding	51	GC11P119084	6.65448	https://www.genecards.org/cgi-bin/carddisp.pl?gene=HMBS
CS	Citrate Synthase	Protein Coding	51	GC12M056271	6.64989	https://www.genecards.org/cgi-bin/carddisp.pl?gene=CS
PIGN	Phosphatidylinositol Glycan Anchor Biosynthesis Class N	Protein Coding	48	GC18M061905	6.64042	https://www.genecards.org/cgi-bin/carddisp.pl?gene=PIGN
PLCG2	Phospholipase C Gamma 2	Protein Coding	58	GC16P081773	6.62807	https://www.genecards.org/cgi-bin/carddisp.pl?gene=PLCG2
COCH	Cochlin	Protein Coding	49	GC14P030874	6.62559	https://www.genecards.org/cgi-bin/carddisp.pl?gene=COCH
PEBP1	Phosphatidylethanolamine Binding Protein 1	Protein Coding	53	GC12P118135	6.62399	https://www.genecards.org/cgi-bin/carddisp.pl?gene=PEBP1
LGI4	Leucine Rich Repeat LGI Family Member 4	Protein Coding	48	GC19M035124	6.61435	https://www.genecards.org/cgi-bin/carddisp.pl?gene=LGI4
TNFAIP3	TNF Alpha Induced Protein 3	Protein Coding	55	GC06P137866	6.60528	https://www.genecards.org/cgi-bin/carddisp.pl?gene=TNFAIP3
S100A8	S100 Calcium Binding Protein A8	Protein Coding	48	GC01M153406	6.59793	https://www.genecards.org/cgi-bin/carddisp.pl?gene=S100A8
FGF10	Fibroblast Growth Factor 10	Protein Coding	53	GC05M044340	6.59235	https://www.genecards.org/cgi-bin/carddisp.pl?gene=FGF10
SGSH	N-Sulfoglucosamine Sulfohydrolase	Protein Coding	52	GC17M080206	6.58527	https://www.genecards.org/cgi-bin/carddisp.pl?gene=SGSH
VTN	Vitronectin	Protein Coding	51	GC17M053597	6.58115	https://www.genecards.org/cgi-bin/carddisp.pl?gene=VTN
TLR9	Toll Like Receptor 9	Protein Coding	53	GC03M052222	6.57967	https://www.genecards.org/cgi-bin/carddisp.pl?gene=TLR9
IDS	Iduronate 2-Sulfatase	Protein Coding	55	GC0XM149476	6.57903	https://www.genecards.org/cgi-bin/carddisp.pl?gene=IDS
THPO	Thrombopoietin	Protein Coding	50	GC03M184371	6.56976	https://www.genecards.org/cgi-bin/carddisp.pl?gene=THPO
C1S	Complement C1s	Protein Coding	54	GC12P024856	6.56906	https://www.genecards.org/cgi-bin/carddisp.pl?gene=C1S
NLGN1	Neuroligin 1	Protein Coding	53	GC03P173396	6.56514	https://www.genecards.org/cgi-bin/carddisp.pl?gene=NLGN1
MFSD8	Major Facilitator Superfamily Domain Containing 8	Protein Coding	43	GC04M127917	6.56496	https://www.genecards.org/cgi-bin/carddisp.pl?gene=MFSD8
KCNN1	Potassium Calcium-Activated Channel Subfamily N Member 1	Protein Coding	45	GC19P075765	6.54918	https://www.genecards.org/cgi-bin/carddisp.pl?gene=KCNN1
NFATC1	Nuclear Factor Of Activated T Cells 1	Protein Coding	55	GC18P079395	6.54873	https://www.genecards.org/cgi-bin/carddisp.pl?gene=NFATC1
RORB	RAR Related Orphan Receptor B	Protein Coding	53	GC09P074497	6.53458	https://www.genecards.org/cgi-bin/carddisp.pl?gene=RORB
STAU1	Staufen Double-Stranded RNA Binding Protein 1	Protein Coding	44	GC20M049113	6.53398	https://www.genecards.org/cgi-bin/carddisp.pl?gene=STAU1
YEATS2	YEATS Domain Containing 2	Protein Coding	43	GC03P183698	6.53321	https://www.genecards.org/cgi-bin/carddisp.pl?gene=YEATS2
MGP	Matrix Gla Protein	Protein Coding	49	GC12M023445	6.52378	https://www.genecards.org/cgi-bin/carddisp.pl?gene=MGP
LAMA1	Laminin Subunit Alpha 1	Protein Coding	52	GC18M006941	6.51815	https://www.genecards.org/cgi-bin/carddisp.pl?gene=LAMA1
ARC	Activity Regulated Cytoskeleton Associated Protein	Protein Coding	43	GC08M142611	6.51705	https://www.genecards.org/cgi-bin/carddisp.pl?gene=ARC
DNMT3B	DNA Methyltransferase 3 Beta	Protein Coding	57	GC20P032762	6.5139	https://www.genecards.org/cgi-bin/carddisp.pl?gene=DNMT3B
MIR23B	MicroRNA 23b	RNA Gene	22	GC09P095085	6.51376	https://www.genecards.org/cgi-bin/carddisp.pl?gene=MIR23B
LAMA3	Laminin Subunit Alpha 3	Protein Coding	51	GC18P023689	6.49924	https://www.genecards.org/cgi-bin/carddisp.pl?gene=LAMA3
SLC27A4	Solute Carrier Family 27 Member 4	Protein Coding	51	GC09P128340	6.4951	https://www.genecards.org/cgi-bin/carddisp.pl?gene=SLC27A4
PRKACA	Protein Kinase CAMP-Activated Catalytic Subunit Alpha	Protein Coding	59	GC19M014868	6.48961	https://www.genecards.org/cgi-bin/carddisp.pl?gene=PRKACA
FZD3	Frizzled Class Receptor 3	Protein Coding	50	GC08P028494	6.47515	https://www.genecards.org/cgi-bin/carddisp.pl?gene=FZD3
FNDC5	Fibronectin Type III Domain Containing 5	Protein Coding	42	GC01M033283	6.47363	https://www.genecards.org/cgi-bin/carddisp.pl?gene=FNDC5
NUDT6	Nudix Hydrolase 6	Protein Coding	43	GC04M122888	6.46426	https://www.genecards.org/cgi-bin/carddisp.pl?gene=NUDT6
GYS1	Glycogen Synthase 1	Protein Coding	56	GC19M073871	6.46418	https://www.genecards.org/cgi-bin/carddisp.pl?gene=GYS1
PCSK1	Proprotein Convertase Subtilisin/Kexin Type 1	Protein Coding	55	GC05M096391	6.46174	https://www.genecards.org/cgi-bin/carddisp.pl?gene=PCSK1
GC	GC Vitamin D Binding Protein	Protein Coding	51	GC04M071741	6.457	https://www.genecards.org/cgi-bin/carddisp.pl?gene=GC
CELSR2	Cadherin EGF LAG Seven-Pass G-Type Receptor 2	Protein Coding	48	GC01P109250	6.45592	https://www.genecards.org/cgi-bin/carddisp.pl?gene=CELSR2
BRAT1	BRCA1 Associated ATM Activator 1	Protein Coding	44	GC07M002876	6.45248	https://www.genecards.org/cgi-bin/carddisp.pl?gene=BRAT1
CTSL	Cathepsin L	Protein Coding	53	GC09P087725	6.45205	https://www.genecards.org/cgi-bin/carddisp.pl?gene=CTSL
GAST	Gastrin	Protein Coding	46	GC17P041712	6.434	https://www.genecards.org/cgi-bin/carddisp.pl?gene=GAST
NISCH	Nischarin	Protein Coding	50	GC03P052455	6.43115	https://www.genecards.org/cgi-bin/carddisp.pl?gene=NISCH
DLGAP2	DLG Associated Protein 2	Protein Coding	44	GC08P000739	6.41238	https://www.genecards.org/cgi-bin/carddisp.pl?gene=DLGAP2
TRIM72	Tripartite Motif Containing 72	Protein Coding	42	GC16P043915	6.4116	https://www.genecards.org/cgi-bin/carddisp.pl?gene=TRIM72
MIR103A1	MicroRNA 103a-1	RNA Gene	20	GC05M168560	6.40402	https://www.genecards.org/cgi-bin/carddisp.pl?gene=MIR103A1
NLGN3	Neuroligin 3	Protein Coding	51	GC0XP071144	6.40271	https://www.genecards.org/cgi-bin/carddisp.pl?gene=NLGN3
FEN1	Flap Structure-Specific Endonuclease 1	Protein Coding	53	GC11P061793	6.39345	https://www.genecards.org/cgi-bin/carddisp.pl?gene=FEN1
LRP4	LDL Receptor Related Protein 4	Protein Coding	51	GC11M102151	6.39199	https://www.genecards.org/cgi-bin/carddisp.pl?gene=LRP4
HTR2B	5-Hydroxytryptamine Receptor 2B	Protein Coding	50	GC02M231108	6.3913	https://www.genecards.org/cgi-bin/carddisp.pl?gene=HTR2B
DISP1	Dispatched RND Transporter Family Member 1	Protein Coding	46	GC01P222814	6.38842	https://www.genecards.org/cgi-bin/carddisp.pl?gene=DISP1
MIR195	MicroRNA 195	RNA Gene	22	GC17M011669	6.38568	https://www.genecards.org/cgi-bin/carddisp.pl?gene=MIR195
CD163	CD163 Molecule	Protein Coding	51	GC12M008163	6.38137	https://www.genecards.org/cgi-bin/carddisp.pl?gene=CD163
CLDN3	Claudin 3	Protein Coding	47	GC07M073768	6.37236	https://www.genecards.org/cgi-bin/carddisp.pl?gene=CLDN3
LAMC1	Laminin Subunit Gamma 1	Protein Coding	50	GC01P182992	6.36436	https://www.genecards.org/cgi-bin/carddisp.pl?gene=LAMC1
RFC3	Replication Factor C Subunit 3	Protein Coding	47	GC13P033818	6.35998	https://www.genecards.org/cgi-bin/carddisp.pl?gene=RFC3
ARRB2	Arrestin Beta 2	Protein Coding	51	GC17P005714	6.34194	https://www.genecards.org/cgi-bin/carddisp.pl?gene=ARRB2
TERC	Telomerase RNA Component	RNA Gene	31	GC03M169765	6.33881	https://www.genecards.org/cgi-bin/carddisp.pl?gene=TERC
MED23	Mediator Complex Subunit 23	Protein Coding	49	GC06M131573	6.33319	https://www.genecards.org/cgi-bin/carddisp.pl?gene=MED23
AKR1B1	Aldo-Keto Reductase Family 1 Member B	Protein Coding	53	GC07M134442	6.32821	https://www.genecards.org/cgi-bin/carddisp.pl?gene=AKR1B1
SPINT2	Serine Peptidase Inhibitor, Kunitz Type 2	Protein Coding	49	GC19P038244	6.32442	https://www.genecards.org/cgi-bin/carddisp.pl?gene=SPINT2
NETO1	Neuropilin And Tolloid Like 1	Protein Coding	46	GC18M072742	6.32349	https://www.genecards.org/cgi-bin/carddisp.pl?gene=NETO1
GABRA4	Gamma-Aminobutyric Acid Type A Receptor Subunit Alpha4	Protein Coding	52	GC04M046836	6.30413	https://www.genecards.org/cgi-bin/carddisp.pl?gene=GABRA4
SLC19A1	Solute Carrier Family 19 Member 1	Protein Coding	52	GC21M045493	6.30214	https://www.genecards.org/cgi-bin/carddisp.pl?gene=SLC19A1
LTF	Lactotransferrin	Protein Coding	52	GC03M046435	6.29823	https://www.genecards.org/cgi-bin/carddisp.pl?gene=LTF
ADAM12	ADAM Metallopeptidase Domain 12	Protein Coding	52	GC10M126012	6.29473	https://www.genecards.org/cgi-bin/carddisp.pl?gene=ADAM12
KCNH2	Potassium Voltage-Gated Channel Subfamily H Member 2	Protein Coding	57	GC07M150944	6.29424	https://www.genecards.org/cgi-bin/carddisp.pl?gene=KCNH2
FANCI	FA Complementation Group I	Protein Coding	49	GC15P089243	6.29422	https://www.genecards.org/cgi-bin/carddisp.pl?gene=FANCI
LMOD3	Leiomodin 3	Protein Coding	46	GC03M069156	6.29194	https://www.genecards.org/cgi-bin/carddisp.pl?gene=LMOD3
MYOC	Myocilin	Protein Coding	49	GC01M171604	6.28621	https://www.genecards.org/cgi-bin/carddisp.pl?gene=MYOC
PRICKLE1	Prickle Planar Cell Polarity Protein 1	Protein Coding	52	GC12M042456	6.28532	https://www.genecards.org/cgi-bin/carddisp.pl?gene=PRICKLE1
EDC3	Enhancer Of MRNA Decapping 3	Protein Coding	47	GC15M125988	6.27357	https://www.genecards.org/cgi-bin/carddisp.pl?gene=EDC3
KCNQ1	Potassium Voltage-Gated Channel Subfamily Q Member 1	Protein Coding	57	GC11P002444	6.27248	https://www.genecards.org/cgi-bin/carddisp.pl?gene=KCNQ1
CSF3R	Colony Stimulating Factor 3 Receptor	Protein Coding	54	GC01M036466	6.26633	https://www.genecards.org/cgi-bin/carddisp.pl?gene=CSF3R
LPIN1	Lipin 1	Protein Coding	54	GC02P011677	6.25273	https://www.genecards.org/cgi-bin/carddisp.pl?gene=LPIN1
PPP3CC	Protein Phosphatase 3 Catalytic Subunit Gamma	Protein Coding	50	GC08P022440	6.2491	https://www.genecards.org/cgi-bin/carddisp.pl?gene=PPP3CC
SLPI	Secretory Leukocyte Peptidase Inhibitor	Protein Coding	47	GC20M045252	6.23972	https://www.genecards.org/cgi-bin/carddisp.pl?gene=SLPI
TUBA1B	Tubulin Alpha 1b	Protein Coding	51	GC12M049127	6.23326	https://www.genecards.org/cgi-bin/carddisp.pl?gene=TUBA1B
IL6ST	Interleukin 6 Cytokine Family Signal Transducer	Protein Coding	56	GC05M055935	6.22148	https://www.genecards.org/cgi-bin/carddisp.pl?gene=IL6ST
SNPH	Syntaphilin	Protein Coding	42	GC20P001266	6.21963	https://www.genecards.org/cgi-bin/carddisp.pl?gene=SNPH
ZIC3	Zic Family Member 3	Protein Coding	52	GC0XP137566	6.21653	https://www.genecards.org/cgi-bin/carddisp.pl?gene=ZIC3
TMTC3	Transmembrane O-Mannosyltransferase Targeting Cadherins 3	Protein Coding	43	GC12P088142	6.21628	https://www.genecards.org/cgi-bin/carddisp.pl?gene=TMTC3
EEF2	Eukaryotic Translation Elongation Factor 2	Protein Coding	55	GC19M003976	6.21617	https://www.genecards.org/cgi-bin/carddisp.pl?gene=EEF2
PDE5A	Phosphodiesterase 5A	Protein Coding	52	GC04M119494	6.21431	https://www.genecards.org/cgi-bin/carddisp.pl?gene=PDE5A
BBC3	BCL2 Binding Component 3	Protein Coding	47	GC19M047220	6.21116	https://www.genecards.org/cgi-bin/carddisp.pl?gene=BBC3
PPIA	Peptidylprolyl Isomerase A	Protein Coding	52	GC07P044811	6.19223	https://www.genecards.org/cgi-bin/carddisp.pl?gene=PPIA
NUS1	NUS1 Dehydrodolichyl Diphosphate Synthase Subunit	Protein Coding	46	GC06P117675	6.19042	https://www.genecards.org/cgi-bin/carddisp.pl?gene=NUS1
TMEM119	Transmembrane Protein 119	Protein Coding	42	GC12M108589	6.18695	https://www.genecards.org/cgi-bin/carddisp.pl?gene=TMEM119
ITGA5	Integrin Subunit Alpha 5	Protein Coding	56	GC12M055086	6.18643	https://www.genecards.org/cgi-bin/carddisp.pl?gene=ITGA5
MAP3K5	Mitogen-Activated Protein Kinase Kinase Kinase 5	Protein Coding	55	GC06M136557	6.18423	https://www.genecards.org/cgi-bin/carddisp.pl?gene=MAP3K5
ANXA2	Annexin A2	Protein Coding	55	GC15M060347	6.16863	https://www.genecards.org/cgi-bin/carddisp.pl?gene=ANXA2
OSM	Oncostatin M	Protein Coding	50	GC22M030262	6.1641	https://www.genecards.org/cgi-bin/carddisp.pl?gene=OSM
COL11A2	Collagen Type XI Alpha 2 Chain	Protein Coding	50	GC06M033162	6.15774	https://www.genecards.org/cgi-bin/carddisp.pl?gene=COL11A2
TRPM7	Transient Receptor Potential Cation Channel Subfamily M Member 7	Protein Coding	50	GC15M050552	6.14509	https://www.genecards.org/cgi-bin/carddisp.pl?gene=TRPM7
TMCO1	Transmembrane And Coiled-Coil Domains 1	Protein Coding	46	GC01M165724	6.14264	https://www.genecards.org/cgi-bin/carddisp.pl?gene=TMCO1
CACNG3	Calcium Voltage-Gated Channel Auxiliary Subunit Gamma 3	Protein Coding	48	GC16P024853	6.1401	https://www.genecards.org/cgi-bin/carddisp.pl?gene=CACNG3
GALNS	Galactosamine (N-Acetyl)-6-Sulfatase	Protein Coding	54	GC16M088813	6.12919	https://www.genecards.org/cgi-bin/carddisp.pl?gene=GALNS
SHBG	Sex Hormone Binding Globulin	Protein Coding	48	GC17P007613	6.12411	https://www.genecards.org/cgi-bin/carddisp.pl?gene=SHBG
CASP7	Caspase 7	Protein Coding	56	GC10P113679	6.11657	https://www.genecards.org/cgi-bin/carddisp.pl?gene=CASP7
EXOSC9	Exosome Component 9	Protein Coding	48	GC04P121801	6.11357	https://www.genecards.org/cgi-bin/carddisp.pl?gene=EXOSC9
MAB21L1	Mab-21 Like 1	Protein Coding	45	GC13M035473	6.10019	https://www.genecards.org/cgi-bin/carddisp.pl?gene=MAB21L1
LMOD1	Leiomodin 1	Protein Coding	47	GC01M201896	6.09895	https://www.genecards.org/cgi-bin/carddisp.pl?gene=LMOD1
DOCK4	Dedicator Of Cytokinesis 4	Protein Coding	47	GC07M111726	6.09878	https://www.genecards.org/cgi-bin/carddisp.pl?gene=DOCK4
IL18BP	Interleukin 18 Binding Protein	Protein Coding	48	GC11P071998	6.094	https://www.genecards.org/cgi-bin/carddisp.pl?gene=IL18BP
NDUFA8	NADH:Ubiquinone Oxidoreductase Subunit A8	Protein Coding	49	GC09M122132	6.08722	https://www.genecards.org/cgi-bin/carddisp.pl?gene=NDUFA8
CCNB1	Cyclin B1	Protein Coding	53	GC05P069167	6.07416	https://www.genecards.org/cgi-bin/carddisp.pl?gene=CCNB1
F2RL1	F2R Like Trypsin Receptor 1	Protein Coding	51	GC05P076818	6.07264	https://www.genecards.org/cgi-bin/carddisp.pl?gene=F2RL1
PCSK2	Proprotein Convertase Subtilisin/Kexin Type 2	Protein Coding	51	GC20P017226	6.07012	https://www.genecards.org/cgi-bin/carddisp.pl?gene=PCSK2
TRPM4	Transient Receptor Potential Cation Channel Subfamily M Member 4	Protein Coding	52	GC19P049157	6.04372	https://www.genecards.org/cgi-bin/carddisp.pl?gene=TRPM4
SV2B	Synaptic Vesicle Glycoprotein 2B	Protein Coding	46	GC15P091099	6.03274	https://www.genecards.org/cgi-bin/carddisp.pl?gene=SV2B
ABCC3	ATP Binding Cassette Subfamily C Member 3	Protein Coding	53	GC17P050634	6.02536	https://www.genecards.org/cgi-bin/carddisp.pl?gene=ABCC3
CILK1	Ciliogenesis Associated Kinase 1	Protein Coding	50	GC06M075315	6.02041	https://www.genecards.org/cgi-bin/carddisp.pl?gene=CILK1
S100A4	S100 Calcium Binding Protein A4	Protein Coding	51	GC01M153543	6.00901	https://www.genecards.org/cgi-bin/carddisp.pl?gene=S100A4
ADRA2B	Adrenoceptor Alpha 2B	Protein Coding	51	GC02M096112	6.00309	https://www.genecards.org/cgi-bin/carddisp.pl?gene=ADRA2B
ADAMTSL1	ADAMTS Like 1	Protein Coding	49	GC09P017906	5.99607	https://www.genecards.org/cgi-bin/carddisp.pl?gene=ADAMTSL1
MYOG	Myogenin	Protein Coding	46	GC01M203083	5.98881	https://www.genecards.org/cgi-bin/carddisp.pl?gene=MYOG
PFKFB3	6-Phosphofructo-2-Kinase/Fructose-2,6-Biphosphatase 3	Protein Coding	52	GC10P006144	5.98151	https://www.genecards.org/cgi-bin/carddisp.pl?gene=PFKFB3
TAGLN	Transgelin	Protein Coding	50	GC11P117199	5.9806	https://www.genecards.org/cgi-bin/carddisp.pl?gene=TAGLN
PML	PML Nuclear Body Scaffold	Protein Coding	53	GC15P073994	5.97891	https://www.genecards.org/cgi-bin/carddisp.pl?gene=PML
CFB	Complement Factor B	Protein Coding	54	GC06P031945	5.9665	https://www.genecards.org/cgi-bin/carddisp.pl?gene=CFB
DZIP1L	DAZ Interacting Zinc Finger Protein 1 Like	Protein Coding	43	GC03M138061	5.96104	https://www.genecards.org/cgi-bin/carddisp.pl?gene=DZIP1L
KCNJ3	Potassium Inwardly Rectifying Channel Subfamily J Member 3	Protein Coding	53	GC02P154698	5.95066	https://www.genecards.org/cgi-bin/carddisp.pl?gene=KCNJ3
SLC5A1	Solute Carrier Family 5 Member 1	Protein Coding	55	GC22P032043	5.94601	https://www.genecards.org/cgi-bin/carddisp.pl?gene=SLC5A1
SIPA1L2	Signal Induced Proliferation Associated 1 Like 2	Protein Coding	45	GC01M232397	5.94544	https://www.genecards.org/cgi-bin/carddisp.pl?gene=SIPA1L2
HBA1	Hemoglobin Subunit Alpha 1	Protein Coding	49	GC16P014377	5.94158	https://www.genecards.org/cgi-bin/carddisp.pl?gene=HBA1
SLC29A1	Solute Carrier Family 29 Member 1 (Augustine Blood Group)	Protein Coding	55	GC06P044219	5.93054	https://www.genecards.org/cgi-bin/carddisp.pl?gene=SLC29A1
COL11A1	Collagen Type XI Alpha 1 Chain	Protein Coding	50	GC01M102876	5.92944	https://www.genecards.org/cgi-bin/carddisp.pl?gene=COL11A1
PHF21A	PHD Finger Protein 21A	Protein Coding	48	GC11M102140	5.92766	https://www.genecards.org/cgi-bin/carddisp.pl?gene=PHF21A
TMBIM6	Transmembrane BAX Inhibitor Motif Containing 6	Protein Coding	44	GC12P049707	5.92545	https://www.genecards.org/cgi-bin/carddisp.pl?gene=TMBIM6
SNIP1	Smad Nuclear Interacting Protein 1	Protein Coding	47	GC01M037534	5.88449	https://www.genecards.org/cgi-bin/carddisp.pl?gene=SNIP1
ALDH1A2	Aldehyde Dehydrogenase 1 Family Member A2	Protein Coding	55	GC15M125676	5.8827	https://www.genecards.org/cgi-bin/carddisp.pl?gene=ALDH1A2
PHF6	PHD Finger Protein 6	Protein Coding	47	GC0XP134373	5.88009	https://www.genecards.org/cgi-bin/carddisp.pl?gene=PHF6
NUDC	Nuclear Distribution C, Dynein Complex Regulator	Protein Coding	50	GC01P028977	5.87011	https://www.genecards.org/cgi-bin/carddisp.pl?gene=NUDC
RIC8B	RIC8 Guanine Nucleotide Exchange Factor B	Protein Coding	40	GC12P106774	5.86784	https://www.genecards.org/cgi-bin/carddisp.pl?gene=RIC8B
CCN4	Cellular Communication Network Factor 4	Protein Coding	46	GC08P133192	5.85507	https://www.genecards.org/cgi-bin/carddisp.pl?gene=CCN4
PF4	Platelet Factor 4	Protein Coding	47	GC04M073980	5.84824	https://www.genecards.org/cgi-bin/carddisp.pl?gene=PF4
DLGAP1	DLG Associated Protein 1	Protein Coding	48	GC18M003488	5.8411	https://www.genecards.org/cgi-bin/carddisp.pl?gene=DLGAP1
LPA	Lipoprotein(A)	Protein Coding	45	GC06M160531	5.8401	https://www.genecards.org/cgi-bin/carddisp.pl?gene=LPA
MASP2	MBL Associated Serine Protease 2	Protein Coding	53	GC01M011026	5.83794	https://www.genecards.org/cgi-bin/carddisp.pl?gene=MASP2
SLITRK5	SLIT And NTRK Like Family Member 5	Protein Coding	46	GC13P087671	5.83194	https://www.genecards.org/cgi-bin/carddisp.pl?gene=SLITRK5
ATP8A1	ATPase Phospholipid Transporting 8A1	Protein Coding	49	GC04M042410	5.81485	https://www.genecards.org/cgi-bin/carddisp.pl?gene=ATP8A1
GRIK3	Glutamate Ionotropic Receptor Kainate Type Subunit 3	Protein Coding	51	GC01M036795	5.80996	https://www.genecards.org/cgi-bin/carddisp.pl?gene=GRIK3
FANCB	FA Complementation Group B	Protein Coding	46	GC0XM014690	5.80841	https://www.genecards.org/cgi-bin/carddisp.pl?gene=FANCB
DPH1	Diphthamide Biosynthesis 1	Protein Coding	47	GC17P002030	5.80804	https://www.genecards.org/cgi-bin/carddisp.pl?gene=DPH1
PRDX2	Peroxiredoxin 2	Protein Coding	52	GC19M012796	5.80499	https://www.genecards.org/cgi-bin/carddisp.pl?gene=PRDX2
CTHRC1	Collagen Triple Helix Repeat Containing 1	Protein Coding	49	GC08P103371	5.79614	https://www.genecards.org/cgi-bin/carddisp.pl?gene=CTHRC1
SAMD12	Sterile Alpha Motif Domain Containing 12	Protein Coding	43	GC08M118131	5.78733	https://www.genecards.org/cgi-bin/carddisp.pl?gene=SAMD12
LAMB3	Laminin Subunit Beta 3	Protein Coding	52	GC01M209614	5.7817	https://www.genecards.org/cgi-bin/carddisp.pl?gene=LAMB3
COL4A4	Collagen Type IV Alpha 4 Chain	Protein Coding	51	GC02M226973	5.78121	https://www.genecards.org/cgi-bin/carddisp.pl?gene=COL4A4
PGM3	Phosphoglucomutase 3	Protein Coding	50	GC06M083161	5.77712	https://www.genecards.org/cgi-bin/carddisp.pl?gene=PGM3
RBM5	RNA Binding Motif Protein 5	Protein Coding	44	GC03P050638	5.77526	https://www.genecards.org/cgi-bin/carddisp.pl?gene=RBM5
GABRR2	Gamma-Aminobutyric Acid Type A Receptor Subunit Rho2	Protein Coding	47	GC06M089257	5.77395	https://www.genecards.org/cgi-bin/carddisp.pl?gene=GABRR2
NEUROG3	Neurogenin 3	Protein Coding	47	GC10M069571	5.77381	https://www.genecards.org/cgi-bin/carddisp.pl?gene=NEUROG3
EEF1A1	Eukaryotic Translation Elongation Factor 1 Alpha 1	Protein Coding	50	GC06M075516	5.77242	https://www.genecards.org/cgi-bin/carddisp.pl?gene=EEF1A1
GUF1	GTP Binding Elongation Factor GUF1	Protein Coding	44	GC04P044680	5.76866	https://www.genecards.org/cgi-bin/carddisp.pl?gene=GUF1
KCNN4	Potassium Calcium-Activated Channel Subfamily N Member 4	Protein Coding	55	GC19M073688	5.76172	https://www.genecards.org/cgi-bin/carddisp.pl?gene=KCNN4
DNAH9	Dynein Axonemal Heavy Chain 9	Protein Coding	44	GC17P011598	5.76127	https://www.genecards.org/cgi-bin/carddisp.pl?gene=DNAH9
SCUBE1	Signal Peptide, CUB Domain And EGF Like Domain Containing 1	Protein Coding	45	GC22M043197	5.75383	https://www.genecards.org/cgi-bin/carddisp.pl?gene=SCUBE1
TFPI2	Tissue Factor Pathway Inhibitor 2	Protein Coding	49	GC07M093885	5.74296	https://www.genecards.org/cgi-bin/carddisp.pl?gene=TFPI2
LACTB	Lactamase Beta	Protein Coding	43	GC15P127734	5.73798	https://www.genecards.org/cgi-bin/carddisp.pl?gene=LACTB
IQCK	IQ Motif Containing K	Protein Coding	39	GC16P019744	5.73148	https://www.genecards.org/cgi-bin/carddisp.pl?gene=IQCK
FABP2	Fatty Acid Binding Protein 2	Protein Coding	48	GC04M119317	5.73019	https://www.genecards.org/cgi-bin/carddisp.pl?gene=FABP2
TENM4	Teneurin Transmembrane Protein 4	Protein Coding	41	GC11M078652	5.7205	https://www.genecards.org/cgi-bin/carddisp.pl?gene=TENM4
HLA-DPB1	Major Histocompatibility Complex, Class II, DP Beta 1	Protein Coding	51	GC06P096136	5.71619	https://www.genecards.org/cgi-bin/carddisp.pl?gene=HLA-DPB1
WDR37	WD Repeat Domain 37	Protein Coding	46	GC10P001247	5.71313	https://www.genecards.org/cgi-bin/carddisp.pl?gene=WDR37
ENO3	Enolase 3	Protein Coding	55	GC17P004948	5.70151	https://www.genecards.org/cgi-bin/carddisp.pl?gene=ENO3
VASP	Vasodilator Stimulated Phosphoprotein	Protein Coding	50	GC19P076415	5.69515	https://www.genecards.org/cgi-bin/carddisp.pl?gene=VASP
AMY1A	Amylase Alpha 1A	Protein Coding	38	GC01P103651	5.69032	https://www.genecards.org/cgi-bin/carddisp.pl?gene=AMY1A
DOCK7	Dedicator Of Cytokinesis 7	Protein Coding	49	GC01M062454	5.68555	https://www.genecards.org/cgi-bin/carddisp.pl?gene=DOCK7
SLCO3A1	Solute Carrier Organic Anion Transporter Family Member 3A1	Protein Coding	47	GC15P127142	5.68521	https://www.genecards.org/cgi-bin/carddisp.pl?gene=SLCO3A1
NDFIP1	Nedd4 Family Interacting Protein 1	Protein Coding	44	GC05P142108	5.66932	https://www.genecards.org/cgi-bin/carddisp.pl?gene=NDFIP1
F11R	F11 Receptor	Protein Coding	50	GC01M160995	5.6689	https://www.genecards.org/cgi-bin/carddisp.pl?gene=F11R
SNAI2	Snail Family Transcriptional Repressor 2	Protein Coding	51	GC08M048917	5.66563	https://www.genecards.org/cgi-bin/carddisp.pl?gene=SNAI2
MIR24-1	MicroRNA 24-1	RNA Gene	21	GC09P095086	5.65782	https://www.genecards.org/cgi-bin/carddisp.pl?gene=MIR24-1
NREP	Neuronal Regeneration Related Protein	Protein Coding	42	GC05M111662	5.6562	https://www.genecards.org/cgi-bin/carddisp.pl?gene=NREP
MTHFS	Methenyltetrahydrofolate Synthetase	Protein Coding	50	GC15M079833	5.65576	https://www.genecards.org/cgi-bin/carddisp.pl?gene=MTHFS
PAX5	Paired Box 5	Protein Coding	52	GC09M036897	5.64107	https://www.genecards.org/cgi-bin/carddisp.pl?gene=PAX5
MYH7	Myosin Heavy Chain 7	Protein Coding	53	GC14M023412	5.64068	https://www.genecards.org/cgi-bin/carddisp.pl?gene=MYH7
VCL	Vinculin	Protein Coding	54	GC10P073995	5.62647	https://www.genecards.org/cgi-bin/carddisp.pl?gene=VCL
HYOU1	Hypoxia Up-Regulated 1	Protein Coding	52	GC11M119320	5.61066	https://www.genecards.org/cgi-bin/carddisp.pl?gene=HYOU1
MYOD1	Myogenic Differentiation 1	Protein Coding	53	GC11P017741	5.60947	https://www.genecards.org/cgi-bin/carddisp.pl?gene=MYOD1
RAB5A	RAB5A, Member RAS Oncogene Family	Protein Coding	51	GC03P019948	5.6042	https://www.genecards.org/cgi-bin/carddisp.pl?gene=RAB5A
CARD9	Caspase Recruitment Domain Family Member 9	Protein Coding	51	GC09M136364	5.6028	https://www.genecards.org/cgi-bin/carddisp.pl?gene=CARD9
ADRA2A	Adrenoceptor Alpha 2A	Protein Coding	52	GC10P111077	5.60186	https://www.genecards.org/cgi-bin/carddisp.pl?gene=ADRA2A
PAK5	P21 (RAC1) Activated Kinase 5	Protein Coding	52	GC20M009538	5.60034	https://www.genecards.org/cgi-bin/carddisp.pl?gene=PAK5
PTPRD	Protein Tyrosine Phosphatase Receptor Type D	Protein Coding	52	GC09M008307	5.58828	https://www.genecards.org/cgi-bin/carddisp.pl?gene=PTPRD
TSC22D3	TSC22 Domain Family Member 3	Protein Coding	46	GC0XM107713	5.58823	https://www.genecards.org/cgi-bin/carddisp.pl?gene=TSC22D3
NLRX1	NLR Family Member X1	Protein Coding	46	GC11P119166	5.58396	https://www.genecards.org/cgi-bin/carddisp.pl?gene=NLRX1
CYSLTR1	Cysteinyl Leukotriene Receptor 1	Protein Coding	50	GC0XM078271	5.57418	https://www.genecards.org/cgi-bin/carddisp.pl?gene=CYSLTR1
PANX1	Pannexin 1	Protein Coding	52	GC11P094128	5.56512	https://www.genecards.org/cgi-bin/carddisp.pl?gene=PANX1
SLC7A8	Solute Carrier Family 7 Member 8	Protein Coding	48	GC14M023125	5.56409	https://www.genecards.org/cgi-bin/carddisp.pl?gene=SLC7A8
STAR	Steroidogenic Acute Regulatory Protein	Protein Coding	51	GC08M038145	5.55821	https://www.genecards.org/cgi-bin/carddisp.pl?gene=STAR
TRPA1	Transient Receptor Potential Cation Channel Subfamily A Member 1	Protein Coding	54	GC08M072019	5.55521	https://www.genecards.org/cgi-bin/carddisp.pl?gene=TRPA1
ATP1B2	ATPase Na+/K+ Transporting Subunit Beta 2	Protein Coding	49	GC17P012068	5.54134	https://www.genecards.org/cgi-bin/carddisp.pl?gene=ATP1B2
CD80	CD80 Molecule	Protein Coding	51	GC03M119524	5.53647	https://www.genecards.org/cgi-bin/carddisp.pl?gene=CD80
EXT1	Exostosin Glycosyltransferase 1	Protein Coding	53	GC08M117798	5.53232	https://www.genecards.org/cgi-bin/carddisp.pl?gene=EXT1
TSHB	Thyroid Stimulating Hormone Subunit Beta	Protein Coding	48	GC01P115029	5.53205	https://www.genecards.org/cgi-bin/carddisp.pl?gene=TSHB
ZNF469	Zinc Finger Protein 469	Protein Coding	38	GC16P088101	5.52937	https://www.genecards.org/cgi-bin/carddisp.pl?gene=ZNF469
SAG	S-Antigen Visual Arrestin	Protein Coding	51	GC02P233400	5.52421	https://www.genecards.org/cgi-bin/carddisp.pl?gene=SAG
MMP13	Matrix Metallopeptidase 13	Protein Coding	57	GC11M102942	5.51726	https://www.genecards.org/cgi-bin/carddisp.pl?gene=MMP13
SLC25A24	Solute Carrier Family 25 Member 24	Protein Coding	50	GC01M108134	5.51688	https://www.genecards.org/cgi-bin/carddisp.pl?gene=SLC25A24
FKBP1A	FKBP Prolyl Isomerase 1A	Protein Coding	54	GC20M001369	5.51477	https://www.genecards.org/cgi-bin/carddisp.pl?gene=FKBP1A
C1R	Complement C1r	Protein Coding	53	GC12M008125	5.50932	https://www.genecards.org/cgi-bin/carddisp.pl?gene=C1R
GADD45A	Growth Arrest And DNA Damage Inducible Alpha	Protein Coding	50	GC01P067685	5.50923	https://www.genecards.org/cgi-bin/carddisp.pl?gene=GADD45A
CPQ	Carboxypeptidase Q	Protein Coding	45	GC08P096645	5.50571	https://www.genecards.org/cgi-bin/carddisp.pl?gene=CPQ
MIR224	MicroRNA 224	RNA Gene	19	GC0XM151958	5.49764	https://www.genecards.org/cgi-bin/carddisp.pl?gene=MIR224
FCN3	Ficolin 3	Protein Coding	51	GC01M028309	5.49541	https://www.genecards.org/cgi-bin/carddisp.pl?gene=FCN3
HTR4	5-Hydroxytryptamine Receptor 4	Protein Coding	51	GC05M148451	5.4953	https://www.genecards.org/cgi-bin/carddisp.pl?gene=HTR4
MIR16-1	MicroRNA 16-1	RNA Gene	22	GC13M050048	5.48829	https://www.genecards.org/cgi-bin/carddisp.pl?gene=MIR16-1
GRM8	Glutamate Metabotropic Receptor 8	Protein Coding	53	GC07M126438	5.48063	https://www.genecards.org/cgi-bin/carddisp.pl?gene=GRM8
CHCHD2	Coiled-Coil-Helix-Coiled-Coil-Helix Domain Containing 2	Protein Coding	45	GC07M056101	5.47668	https://www.genecards.org/cgi-bin/carddisp.pl?gene=CHCHD2
POSTN	Periostin	Protein Coding	50	GC13M037562	5.47588	https://www.genecards.org/cgi-bin/carddisp.pl?gene=POSTN
BLOC1S1	Biogenesis Of Lysosomal Organelles Complex 1 Subunit 1	Protein Coding	43	GC12P055965	5.46058	https://www.genecards.org/cgi-bin/carddisp.pl?gene=BLOC1S1
P2RX3	Purinergic Receptor P2X 3	Protein Coding	50	GC11P057356	5.45896	https://www.genecards.org/cgi-bin/carddisp.pl?gene=P2RX3
SBF2	SET Binding Factor 2	Protein Coding	46	GC11M009803	5.4583	https://www.genecards.org/cgi-bin/carddisp.pl?gene=SBF2
C3AR1	Complement C3a Receptor 1	Protein Coding	50	GC12M008190	5.44937	https://www.genecards.org/cgi-bin/carddisp.pl?gene=C3AR1
CFL1	Cofilin 1	Protein Coding	52	GC11M065823	5.44228	https://www.genecards.org/cgi-bin/carddisp.pl?gene=CFL1
MMP11	Matrix Metallopeptidase 11	Protein Coding	51	GC22P023768	5.43328	https://www.genecards.org/cgi-bin/carddisp.pl?gene=MMP11
CD24	CD24 Molecule	Protein Coding	41	GC06M106969	5.43149	https://www.genecards.org/cgi-bin/carddisp.pl?gene=CD24
HOMER1	Homer Scaffold Protein 1	Protein Coding	48	GC05M079372	5.42881	https://www.genecards.org/cgi-bin/carddisp.pl?gene=HOMER1
CREB5	CAMP Responsive Element Binding Protein 5	Protein Coding	44	GC07P028305	5.42424	https://www.genecards.org/cgi-bin/carddisp.pl?gene=CREB5
SCGN	Secretagogin, EF-Hand Calcium Binding Protein	Protein Coding	44	GC06P025652	5.4216	https://www.genecards.org/cgi-bin/carddisp.pl?gene=SCGN
MT-ATP8	Mitochondrially Encoded ATP Synthase Membrane Subunit 8	Protein Coding	36	GCMTP008368	5.40148	https://www.genecards.org/cgi-bin/carddisp.pl?gene=MT-ATP8
ATP2A3	ATPase Sarcoplasmic/Endoplasmic Reticulum Ca2+ Transporting 3	Protein Coding	52	GC17M003923	5.39431	https://www.genecards.org/cgi-bin/carddisp.pl?gene=ATP2A3
TNRC6A	Trinucleotide Repeat Containing Adaptor 6A	Protein Coding	46	GC16P024867	5.39357	https://www.genecards.org/cgi-bin/carddisp.pl?gene=TNRC6A
CCL17	C-C Motif Chemokine Ligand 17	Protein Coding	47	GC16P057417	5.36095	https://www.genecards.org/cgi-bin/carddisp.pl?gene=CCL17
TFF2	Trefoil Factor 2	Protein Coding	48	GC21M042346	5.35465	https://www.genecards.org/cgi-bin/carddisp.pl?gene=TFF2
PROP1	PROP Paired-Like Homeobox 1	Protein Coding	46	GC05M177992	5.35404	https://www.genecards.org/cgi-bin/carddisp.pl?gene=PROP1
MIR200B	MicroRNA 200b	RNA Gene	24	GC01P001167	5.34624	https://www.genecards.org/cgi-bin/carddisp.pl?gene=MIR200B
JUNB	JunB Proto-Oncogene, AP-1 Transcription Factor Subunit	Protein Coding	48	GC19P012791	5.33742	https://www.genecards.org/cgi-bin/carddisp.pl?gene=JUNB
PERCC1	Proline And Glutamate Rich With Coiled Coil 1	Protein Coding	15	GC16P001431	5.33044	https://www.genecards.org/cgi-bin/carddisp.pl?gene=PERCC1
SOCS2	Suppressor Of Cytokine Signaling 2	Protein Coding	50	GC12P093569	5.32816	https://www.genecards.org/cgi-bin/carddisp.pl?gene=SOCS2
COL5A2	Collagen Type V Alpha 2 Chain	Protein Coding	51	GC02M189031	5.31779	https://www.genecards.org/cgi-bin/carddisp.pl?gene=COL5A2
HSD11B2	Hydroxysteroid 11-Beta Dehydrogenase 2	Protein Coding	52	GC16P067433	5.31186	https://www.genecards.org/cgi-bin/carddisp.pl?gene=HSD11B2
LTBP2	Latent Transforming Growth Factor Beta Binding Protein 2	Protein Coding	51	GC14M074498	5.29421	https://www.genecards.org/cgi-bin/carddisp.pl?gene=LTBP2
COL17A1	Collagen Type XVII Alpha 1 Chain	Protein Coding	51	GC10M104031	5.28818	https://www.genecards.org/cgi-bin/carddisp.pl?gene=COL17A1
FAM149B1	Family With Sequence Similarity 149 Member B1	Protein Coding	39	GC10P073168	5.28303	https://www.genecards.org/cgi-bin/carddisp.pl?gene=FAM149B1
PLVAP	Plasmalemma Vesicle Associated Protein	Protein Coding	46	GC19M017351	5.28023	https://www.genecards.org/cgi-bin/carddisp.pl?gene=PLVAP
YBX1	Y-Box Binding Protein 1	Protein Coding	46	GC01P042682	5.27304	https://www.genecards.org/cgi-bin/carddisp.pl?gene=YBX1
LHX2	LIM Homeobox 2	Protein Coding	43	GC09P124001	5.27285	https://www.genecards.org/cgi-bin/carddisp.pl?gene=LHX2
TLR1	Toll Like Receptor 1	Protein Coding	55	GC04M038793	5.26128	https://www.genecards.org/cgi-bin/carddisp.pl?gene=TLR1
CD9	CD9 Molecule	Protein Coding	51	GC12P024781	5.24148	https://www.genecards.org/cgi-bin/carddisp.pl?gene=CD9
ANGPTL4	Angiopoietin Like 4	Protein Coding	52	GC19P008363	5.24082	https://www.genecards.org/cgi-bin/carddisp.pl?gene=ANGPTL4
SLC6A20	Solute Carrier Family 6 Member 20	Protein Coding	48	GC03M045755	5.23959	https://www.genecards.org/cgi-bin/carddisp.pl?gene=SLC6A20
TRPM8	Transient Receptor Potential Cation Channel Subfamily M Member 8	Protein Coding	52	GC02P233917	5.23423	https://www.genecards.org/cgi-bin/carddisp.pl?gene=TRPM8
SLC2A4	Solute Carrier Family 2 Member 4	Protein Coding	52	GC17P012037	5.231	https://www.genecards.org/cgi-bin/carddisp.pl?gene=SLC2A4
HPX	Hemopexin	Protein Coding	48	GC11M007185	5.22469	https://www.genecards.org/cgi-bin/carddisp.pl?gene=HPX
MTMR2	Myotubularin Related Protein 2	Protein Coding	52	GC11M103759	5.21636	https://www.genecards.org/cgi-bin/carddisp.pl?gene=MTMR2
FCGR3A	Fc Gamma Receptor IIIa	Protein Coding	53	GC01M161541	5.20951	https://www.genecards.org/cgi-bin/carddisp.pl?gene=FCGR3A
OXR1	Oxidation Resistance 1	Protein Coding	46	GC08P106271	5.20748	https://www.genecards.org/cgi-bin/carddisp.pl?gene=OXR1
HBA2	Hemoglobin Subunit Alpha 2	Protein Coding	48	GC16P014378	5.20709	https://www.genecards.org/cgi-bin/carddisp.pl?gene=HBA2
SLC38A1	Solute Carrier Family 38 Member 1	Protein Coding	48	GC12M046183	5.20073	https://www.genecards.org/cgi-bin/carddisp.pl?gene=SLC38A1
ABCB7	ATP Binding Cassette Subfamily B Member 7	Protein Coding	50	GC0XM075053	5.19646	https://www.genecards.org/cgi-bin/carddisp.pl?gene=ABCB7
CSTA	Cystatin A	Protein Coding	51	GC03P122325	5.19587	https://www.genecards.org/cgi-bin/carddisp.pl?gene=CSTA
SLC38A5	Solute Carrier Family 38 Member 5	Protein Coding	44	GC0XM048458	5.19109	https://www.genecards.org/cgi-bin/carddisp.pl?gene=SLC38A5
TBXA2R	Thromboxane A2 Receptor	Protein Coding	56	GC19M003594	5.18948	https://www.genecards.org/cgi-bin/carddisp.pl?gene=TBXA2R
CANT1	Calcium Activated Nucleotidase 1	Protein Coding	51	GC17M078992	5.17837	https://www.genecards.org/cgi-bin/carddisp.pl?gene=CANT1
CHUK	Component Of Inhibitor Of Nuclear Factor Kappa B Kinase Complex	Protein Coding	58	GC10M100217	5.1764	https://www.genecards.org/cgi-bin/carddisp.pl?gene=CHUK
MORN4	MORN Repeat Containing 4	Protein Coding	38	GC10M097618	5.17087	https://www.genecards.org/cgi-bin/carddisp.pl?gene=MORN4
P4HTM	Prolyl 4-Hydroxylase, Transmembrane	Protein Coding	46	GC03P050565	5.16774	https://www.genecards.org/cgi-bin/carddisp.pl?gene=P4HTM
BTK	Bruton Tyrosine Kinase	Protein Coding	60	GC0XM101349	5.16638	https://www.genecards.org/cgi-bin/carddisp.pl?gene=BTK
BMP1	Bone Morphogenetic Protein 1	Protein Coding	55	GC08P022164	5.16258	https://www.genecards.org/cgi-bin/carddisp.pl?gene=BMP1
FABP12	Fatty Acid Binding Protein 12	Protein Coding	38	GC08M081524	5.16253	https://www.genecards.org/cgi-bin/carddisp.pl?gene=FABP12
HPSE	Heparanase	Protein Coding	52	GC04M083292	5.16118	https://www.genecards.org/cgi-bin/carddisp.pl?gene=HPSE
FLVCR1	FLVCR Heme Transporter 1	Protein Coding	48	GC01P212858	5.15702	https://www.genecards.org/cgi-bin/carddisp.pl?gene=FLVCR1
ZNF804A	Zinc Finger Protein 804A	Protein Coding	42	GC02P184598	5.15655	https://www.genecards.org/cgi-bin/carddisp.pl?gene=ZNF804A
SLC11A1	Solute Carrier Family 11 Member 1	Protein Coding	53	GC02P218382	5.14846	https://www.genecards.org/cgi-bin/carddisp.pl?gene=SLC11A1
CHMP4B	Charged Multivesicular Body Protein 4B	Protein Coding	49	GC20P034867	5.14792	https://www.genecards.org/cgi-bin/carddisp.pl?gene=CHMP4B
NSUN2	NOP2/Sun RNA Methyltransferase 2	Protein Coding	50	GC05M006599	5.14579	https://www.genecards.org/cgi-bin/carddisp.pl?gene=NSUN2
FKBP4	FKBP Prolyl Isomerase 4	Protein Coding	52	GC12P002795	5.13371	https://www.genecards.org/cgi-bin/carddisp.pl?gene=FKBP4
CXCR1	C-X-C Motif Chemokine Receptor 1	Protein Coding	50	GC02M218162	5.13329	https://www.genecards.org/cgi-bin/carddisp.pl?gene=CXCR1
TNFRSF10A	TNF Receptor Superfamily Member 10a	Protein Coding	52	GC08M023190	5.12543	https://www.genecards.org/cgi-bin/carddisp.pl?gene=TNFRSF10A
CLDN7	Claudin 7	Protein Coding	46	GC17M007259	5.12337	https://www.genecards.org/cgi-bin/carddisp.pl?gene=CLDN7
FCGR1A	Fc Gamma Receptor Ia	Protein Coding	48	GC01P151397	5.12068	https://www.genecards.org/cgi-bin/carddisp.pl?gene=FCGR1A
MTHFD1	Methylenetetrahydrofolate Dehydrogenase, Cyclohydrolase And Formyltetrahydrofolate Synthetase 1	Protein Coding	52	GC14P064388	5.11759	https://www.genecards.org/cgi-bin/carddisp.pl?gene=MTHFD1
ZNFX1	Zinc Finger NFX1-Type Containing 1	Protein Coding	43	GC20M049320	5.10224	https://www.genecards.org/cgi-bin/carddisp.pl?gene=ZNFX1
SLC5A5	Solute Carrier Family 5 Member 5	Protein Coding	52	GC19P075763	5.10054	https://www.genecards.org/cgi-bin/carddisp.pl?gene=SLC5A5
APTX	Aprataxin	Protein Coding	51	GC09M032886	5.10017	https://www.genecards.org/cgi-bin/carddisp.pl?gene=APTX
THOC6	THO Complex Subunit 6	Protein Coding	46	GC16P003024	5.08294	https://www.genecards.org/cgi-bin/carddisp.pl?gene=THOC6
SLC5A3	Solute Carrier Family 5 Member 3	Protein Coding	46	GC21P034141	5.07681	https://www.genecards.org/cgi-bin/carddisp.pl?gene=SLC5A3
PTAFR	Platelet Activating Factor Receptor	Protein Coding	49	GC01M028147	5.05573	https://www.genecards.org/cgi-bin/carddisp.pl?gene=PTAFR
EPHB1	EPH Receptor B1	Protein Coding	55	GC03P134795	5.0491	https://www.genecards.org/cgi-bin/carddisp.pl?gene=EPHB1
LIAS	Lipoic Acid Synthetase	Protein Coding	48	GC04P039503	5.04672	https://www.genecards.org/cgi-bin/carddisp.pl?gene=LIAS
GGA3	Golgi Associated, Gamma Adaptin Ear Containing, ARF Binding Protein 3	Protein Coding	47	GC17M075228	5.04647	https://www.genecards.org/cgi-bin/carddisp.pl?gene=GGA3
TNFSF15	TNF Superfamily Member 15	Protein Coding	51	GC09M114784	5.04011	https://www.genecards.org/cgi-bin/carddisp.pl?gene=TNFSF15
SERPINA7	Serpin Family A Member 7	Protein Coding	48	GC0XM106032	5.03809	https://www.genecards.org/cgi-bin/carddisp.pl?gene=SERPINA7
PTH	Parathyroid Hormone	Protein Coding	52	GC11M013492	5.03316	https://www.genecards.org/cgi-bin/carddisp.pl?gene=PTH
MACROD2	Mono-ADP Ribosylhydrolase 2	Protein Coding	41	GC20P013995	5.01968	https://www.genecards.org/cgi-bin/carddisp.pl?gene=MACROD2
MIR203A	MicroRNA 203a	RNA Gene	23	GC14P111124	5.00944	https://www.genecards.org/cgi-bin/carddisp.pl?gene=MIR203A
CR2	Complement C3d Receptor 2	Protein Coding	53	GC01P207454	5.00648	https://www.genecards.org/cgi-bin/carddisp.pl?gene=CR2
ISG15	ISG15 Ubiquitin Like Modifier	Protein Coding	53	GC01P001001	4.99777	https://www.genecards.org/cgi-bin/carddisp.pl?gene=ISG15
SLC4A8	Solute Carrier Family 4 Member 8	Protein Coding	45	GC12P051391	4.99662	https://www.genecards.org/cgi-bin/carddisp.pl?gene=SLC4A8
FAIM2	Fas Apoptotic Inhibitory Molecule 2	Protein Coding	45	GC12M049866	4.99576	https://www.genecards.org/cgi-bin/carddisp.pl?gene=FAIM2
MBD4	Methyl-CpG Binding Domain 4, DNA Glycosylase	Protein Coding	50	GC03M129430	4.98335	https://www.genecards.org/cgi-bin/carddisp.pl?gene=MBD4
GAS5	Growth Arrest Specific 5	RNA Gene	26	GC01M173947	4.982	https://www.genecards.org/cgi-bin/carddisp.pl?gene=GAS5
VIPR1	Vasoactive Intestinal Peptide Receptor 1	Protein Coding	52	GC03P042490	4.98094	https://www.genecards.org/cgi-bin/carddisp.pl?gene=VIPR1
PCSK9	Proprotein Convertase Subtilisin/Kexin Type 9	Protein Coding	57	GC01P055039	4.97986	https://www.genecards.org/cgi-bin/carddisp.pl?gene=PCSK9
CUL4B	Cullin 4B	Protein Coding	50	GC0XM120524	4.97736	https://www.genecards.org/cgi-bin/carddisp.pl?gene=CUL4B
ZBTB38	Zinc Finger And BTB Domain Containing 38	Protein Coding	43	GC03P141324	4.97151	https://www.genecards.org/cgi-bin/carddisp.pl?gene=ZBTB38
SLC22A3	Solute Carrier Family 22 Member 3	Protein Coding	51	GC06P160348	4.96774	https://www.genecards.org/cgi-bin/carddisp.pl?gene=SLC22A3
HSPBAP1	HSPB1 Associated Protein 1	Protein Coding	42	GC03M122739	4.96301	https://www.genecards.org/cgi-bin/carddisp.pl?gene=HSPBAP1
UROD	Uroporphyrinogen Decarboxylase	Protein Coding	52	GC01P045515	4.95668	https://www.genecards.org/cgi-bin/carddisp.pl?gene=UROD
SERPINB2	Serpin Family B Member 2	Protein Coding	50	GC18P063871	4.95529	https://www.genecards.org/cgi-bin/carddisp.pl?gene=SERPINB2
KCNQ1OT1	KCNQ1 Opposite Strand/Antisense Transcript 1	RNA Gene	30	GC11M005009	4.94564	https://www.genecards.org/cgi-bin/carddisp.pl?gene=KCNQ1OT1
PSENEN	Presenilin Enhancer, Gamma-Secretase Subunit	Protein Coding	52	GC19P076087	4.93836	https://www.genecards.org/cgi-bin/carddisp.pl?gene=PSENEN
MSRA	Methionine Sulfoxide Reductase A	Protein Coding	48	GC08P010054	4.93172	https://www.genecards.org/cgi-bin/carddisp.pl?gene=MSRA
SLC22A2	Solute Carrier Family 22 Member 2	Protein Coding	51	GC06M160198	4.93127	https://www.genecards.org/cgi-bin/carddisp.pl?gene=SLC22A2
UFD1	Ubiquitin Recognition Factor In ER Associated Degradation 1	Protein Coding	51	GC22M019500	4.93055	https://www.genecards.org/cgi-bin/carddisp.pl?gene=UFD1
ELP4	Elongator Acetyltransferase Complex Subunit 4	Protein Coding	46	GC11P031509	4.92435	https://www.genecards.org/cgi-bin/carddisp.pl?gene=ELP4
CKMT1B	Creatine Kinase, Mitochondrial 1B	Protein Coding	43	GC15P048659	4.92144	https://www.genecards.org/cgi-bin/carddisp.pl?gene=CKMT1B
RNASE3	Ribonuclease A Family Member 3	Protein Coding	46	GC14P020891	4.91629	https://www.genecards.org/cgi-bin/carddisp.pl?gene=RNASE3
GLP1R	Glucagon Like Peptide 1 Receptor	Protein Coding	53	GC06P039048	4.91147	https://www.genecards.org/cgi-bin/carddisp.pl?gene=GLP1R
JUP	Junction Plakoglobin	Protein Coding	55	GC17M041754	4.90192	https://www.genecards.org/cgi-bin/carddisp.pl?gene=JUP
IRF4	Interferon Regulatory Factor 4	Protein Coding	50	GC06P000391	4.90127	https://www.genecards.org/cgi-bin/carddisp.pl?gene=IRF4
SP4	Sp4 Transcription Factor	Protein Coding	46	GC07P021434	4.89614	https://www.genecards.org/cgi-bin/carddisp.pl?gene=SP4
MRM2	Mitochondrial RRNA Methyltransferase 2	Protein Coding	45	GC07M002234	4.89173	https://www.genecards.org/cgi-bin/carddisp.pl?gene=MRM2
KRT8	Keratin 8	Protein Coding	53	GC12M052897	4.89027	https://www.genecards.org/cgi-bin/carddisp.pl?gene=KRT8
MIR136	MicroRNA 136	RNA Gene	22	GC14P111055	4.88761	https://www.genecards.org/cgi-bin/carddisp.pl?gene=MIR136
PPARD	Peroxisome Proliferator Activated Receptor Delta	Protein Coding	52	GC06P096215	4.87856	https://www.genecards.org/cgi-bin/carddisp.pl?gene=PPARD
FGF21	Fibroblast Growth Factor 21	Protein Coding	46	GC19P076539	4.87382	https://www.genecards.org/cgi-bin/carddisp.pl?gene=FGF21
MCAM	Melanoma Cell Adhesion Molecule	Protein Coding	49	GC11M119308	4.86964	https://www.genecards.org/cgi-bin/carddisp.pl?gene=MCAM
VEGFC	Vascular Endothelial Growth Factor C	Protein Coding	53	GC04M176683	4.86845	https://www.genecards.org/cgi-bin/carddisp.pl?gene=VEGFC
AMY1C	Amylase Alpha 1C	Protein Coding	34	GC01P103745	4.86679	https://www.genecards.org/cgi-bin/carddisp.pl?gene=AMY1C
AMY1B	Amylase Alpha 1B	Protein Coding	31	GC01M103687	4.86679	https://www.genecards.org/cgi-bin/carddisp.pl?gene=AMY1B
CXCR5	C-X-C Motif Chemokine Receptor 5	Protein Coding	48	GC11P118928	4.8602	https://www.genecards.org/cgi-bin/carddisp.pl?gene=CXCR5
QPRT	Quinolinate Phosphoribosyltransferase	Protein Coding	47	GC16P043794	4.85749	https://www.genecards.org/cgi-bin/carddisp.pl?gene=QPRT
ACKR2	Atypical Chemokine Receptor 2	Protein Coding	47	GC03P042804	4.85288	https://www.genecards.org/cgi-bin/carddisp.pl?gene=ACKR2
TET1	Tet Methylcytosine Dioxygenase 1	Protein Coding	46	GC10P068560	4.85143	https://www.genecards.org/cgi-bin/carddisp.pl?gene=TET1
MIB1	MIB E3 Ubiquitin Protein Ligase 1	Protein Coding	51	GC18P021704	4.85139	https://www.genecards.org/cgi-bin/carddisp.pl?gene=MIB1
HGFAC	HGF Activator	Protein Coding	48	GC04P003443	4.84367	https://www.genecards.org/cgi-bin/carddisp.pl?gene=HGFAC
ZDHHC9	Zinc Finger DHHC-Type Palmitoyltransferase 9	Protein Coding	50	GC0XM129803	4.84275	https://www.genecards.org/cgi-bin/carddisp.pl?gene=ZDHHC9
EHMT2	Euchromatic Histone Lysine Methyltransferase 2	Protein Coding	52	GC06M031879	4.83975	https://www.genecards.org/cgi-bin/carddisp.pl?gene=EHMT2
CARD16	Caspase Recruitment Domain Family Member 16	Protein Coding	41	GC11M105041	4.83684	https://www.genecards.org/cgi-bin/carddisp.pl?gene=CARD16
TIGAR	TP53 Induced Glycolysis Regulatory Phosphatase	Protein Coding	46	GC12P024767	4.83675	https://www.genecards.org/cgi-bin/carddisp.pl?gene=TIGAR
ECRG4	ECRG4 Augurin Precursor	Protein Coding	39	GC02P106063	4.83125	https://www.genecards.org/cgi-bin/carddisp.pl?gene=ECRG4
TGFBI	Transforming Growth Factor Beta Induced	Protein Coding	53	GC05P136027	4.82999	https://www.genecards.org/cgi-bin/carddisp.pl?gene=TGFBI
PTK7	Protein Tyrosine Kinase 7 (Inactive)	Protein Coding	52	GC06P043076	4.82458	https://www.genecards.org/cgi-bin/carddisp.pl?gene=PTK7
LRG1	Leucine Rich Alpha-2-Glycoprotein 1	Protein Coding	46	GC19M007623	4.82396	https://www.genecards.org/cgi-bin/carddisp.pl?gene=LRG1
EPM2AIP1	EPM2A Interacting Protein 1	Protein Coding	41	GC03M037103	4.8167	https://www.genecards.org/cgi-bin/carddisp.pl?gene=EPM2AIP1
REG3A	Regenerating Family Member 3 Alpha	Protein Coding	44	GC02M079157	4.81367	https://www.genecards.org/cgi-bin/carddisp.pl?gene=REG3A
CTSG	Cathepsin G	Protein Coding	52	GC14M024573	4.80799	https://www.genecards.org/cgi-bin/carddisp.pl?gene=CTSG
ATP2B4	ATPase Plasma Membrane Ca2+ Transporting 4	Protein Coding	52	GC01P203626	4.80028	https://www.genecards.org/cgi-bin/carddisp.pl?gene=ATP2B4
IFNA2	Interferon Alpha 2	Protein Coding	50	GC09M021384	4.78337	https://www.genecards.org/cgi-bin/carddisp.pl?gene=IFNA2
LYVE1	Lymphatic Vessel Endothelial Hyaluronan Receptor 1	Protein Coding	49	GC11M011175	4.76501	https://www.genecards.org/cgi-bin/carddisp.pl?gene=LYVE1
PDGFRL	Platelet Derived Growth Factor Receptor Like	Protein Coding	50	GC08P017576	4.75268	https://www.genecards.org/cgi-bin/carddisp.pl?gene=PDGFRL
IGFBP1	Insulin Like Growth Factor Binding Protein 1	Protein Coding	50	GC07P048326	4.73838	https://www.genecards.org/cgi-bin/carddisp.pl?gene=IGFBP1
LRP6	LDL Receptor Related Protein 6	Protein Coding	55	GC12M023402	4.73827	https://www.genecards.org/cgi-bin/carddisp.pl?gene=LRP6
DDX6	DEAD-Box Helicase 6	Protein Coding	52	GC11M118748	4.73449	https://www.genecards.org/cgi-bin/carddisp.pl?gene=DDX6
LRPAP1	LDL Receptor Related Protein Associated Protein 1	Protein Coding	50	GC04M003508	4.73399	https://www.genecards.org/cgi-bin/carddisp.pl?gene=LRPAP1
GORASP1	Golgi Reassembly Stacking Protein 1	Protein Coding	47	GC03M039096	4.73109	https://www.genecards.org/cgi-bin/carddisp.pl?gene=GORASP1
SPTA1	Spectrin Alpha, Erythrocytic 1	Protein Coding	51	GC01M158610	4.73009	https://www.genecards.org/cgi-bin/carddisp.pl?gene=SPTA1
PFN2	Profilin 2	Protein Coding	46	GC03M149964	4.72499	https://www.genecards.org/cgi-bin/carddisp.pl?gene=PFN2
ALOX12	Arachidonate 12-Lipoxygenase, 12S Type	Protein Coding	51	GC17P006995	4.70732	https://www.genecards.org/cgi-bin/carddisp.pl?gene=ALOX12
PDIA3	Protein Disulfide Isomerase Family A Member 3	Protein Coding	51	GC15P043746	4.69604	https://www.genecards.org/cgi-bin/carddisp.pl?gene=PDIA3
HDAC2	Histone Deacetylase 2	Protein Coding	59	GC06M113933	4.69529	https://www.genecards.org/cgi-bin/carddisp.pl?gene=HDAC2
MMP10	Matrix Metallopeptidase 10	Protein Coding	51	GC11M102770	4.68627	https://www.genecards.org/cgi-bin/carddisp.pl?gene=MMP10
CITED2	Cbp/P300 Interacting Transactivator With Glu/Asp Rich Carboxy-Terminal Domain 2	Protein Coding	50	GC06M139371	4.68465	https://www.genecards.org/cgi-bin/carddisp.pl?gene=CITED2
IL18R1	Interleukin 18 Receptor 1	Protein Coding	50	GC02P102311	4.67079	https://www.genecards.org/cgi-bin/carddisp.pl?gene=IL18R1
ACVR1B	Activin A Receptor Type 1B	Protein Coding	53	GC12P051951	4.67055	https://www.genecards.org/cgi-bin/carddisp.pl?gene=ACVR1B
MIR219A2	MicroRNA 219a-2	RNA Gene	18	GC09M128600	4.66635	https://www.genecards.org/cgi-bin/carddisp.pl?gene=MIR219A2
SLC7A6OS	Solute Carrier Family 7 Member 6 Opposite Strand	Protein Coding	39	GC16M068284	4.66565	https://www.genecards.org/cgi-bin/carddisp.pl?gene=SLC7A6OS
DSPP	Dentin Sialophosphoprotein	Protein Coding	45	GC04P087608	4.65841	https://www.genecards.org/cgi-bin/carddisp.pl?gene=DSPP
TRPC4	Transient Receptor Potential Cation Channel Subfamily C Member 4	Protein Coding	50	GC13M037781	4.65433	https://www.genecards.org/cgi-bin/carddisp.pl?gene=TRPC4
STC1	Stanniocalcin 1	Protein Coding	48	GC08M023841	4.64259	https://www.genecards.org/cgi-bin/carddisp.pl?gene=STC1
GOSR2	Golgi SNAP Receptor Complex Member 2	Protein Coding	48	GC17P067071	4.63587	https://www.genecards.org/cgi-bin/carddisp.pl?gene=GOSR2
MAD1L1	Mitotic Arrest Deficient 1 Like 1	Protein Coding	52	GC07M001815	4.63514	https://www.genecards.org/cgi-bin/carddisp.pl?gene=MAD1L1
MIR219A1	MicroRNA 219a-1	RNA Gene	24	GC06P033207	4.63434	https://www.genecards.org/cgi-bin/carddisp.pl?gene=MIR219A1
CYSLTR2	Cysteinyl Leukotriene Receptor 2	Protein Coding	54	GC13P048653	4.63414	https://www.genecards.org/cgi-bin/carddisp.pl?gene=CYSLTR2
IL1RL1	Interleukin 1 Receptor Like 1	Protein Coding	48	GC02P102294	4.63027	https://www.genecards.org/cgi-bin/carddisp.pl?gene=IL1RL1
PIEZO1	Piezo Type Mechanosensitive Ion Channel Component 1	Protein Coding	47	GC16M088715	4.62185	https://www.genecards.org/cgi-bin/carddisp.pl?gene=PIEZO1
CD38	CD38 Molecule	Protein Coding	53	GC04P019720	4.62119	https://www.genecards.org/cgi-bin/carddisp.pl?gene=CD38
SLC38A2	Solute Carrier Family 38 Member 2	Protein Coding	46	GC12M046358	4.61384	https://www.genecards.org/cgi-bin/carddisp.pl?gene=SLC38A2
HNRNPC	Heterogeneous Nuclear Ribonucleoprotein C	Protein Coding	48	GC14M024359	4.61277	https://www.genecards.org/cgi-bin/carddisp.pl?gene=HNRNPC
ART3	ADP-Ribosyltransferase 3 (Inactive)	Protein Coding	49	GC04P076011	4.61164	https://www.genecards.org/cgi-bin/carddisp.pl?gene=ART3
HTR3B	5-Hydroxytryptamine Receptor 3B	Protein Coding	51	GC11P113991	4.61054	https://www.genecards.org/cgi-bin/carddisp.pl?gene=HTR3B
LPAR2	Lysophosphatidic Acid Receptor 2	Protein Coding	52	GC19M019624	4.60319	https://www.genecards.org/cgi-bin/carddisp.pl?gene=LPAR2
KAT2B	Lysine Acetyltransferase 2B	Protein Coding	55	GC03P020043	4.6001	https://www.genecards.org/cgi-bin/carddisp.pl?gene=KAT2B
MIR320A	MicroRNA 320a	RNA Gene	24	GC08M022279	4.5784	https://www.genecards.org/cgi-bin/carddisp.pl?gene=MIR320A
PTPRQ	Protein Tyrosine Phosphatase Receptor Type Q	Protein Coding	40	GC12P080402	4.56926	https://www.genecards.org/cgi-bin/carddisp.pl?gene=PTPRQ
CTSC	Cathepsin C	Protein Coding	54	GC11M103342	4.56576	https://www.genecards.org/cgi-bin/carddisp.pl?gene=CTSC
SLC7A1	Solute Carrier Family 7 Member 1	Protein Coding	49	GC13M029509	4.55854	https://www.genecards.org/cgi-bin/carddisp.pl?gene=SLC7A1
LEPQTL1	Leptin, Serum Levels Of	Genetic Locus	3	GC02U903086	4.55693	https://www.genecards.org/cgi-bin/carddisp.pl?gene=LEPQTL1
S1PR3	Sphingosine-1-Phosphate Receptor 3	Protein Coding	52	GC09P089635	4.54471	https://www.genecards.org/cgi-bin/carddisp.pl?gene=S1PR3
NR5A1	Nuclear Receptor Subfamily 5 Group A Member 1	Protein Coding	56	GC09M124481	4.54413	https://www.genecards.org/cgi-bin/carddisp.pl?gene=NR5A1
TACR2	Tachykinin Receptor 2	Protein Coding	50	GC10M069403	4.53679	https://www.genecards.org/cgi-bin/carddisp.pl?gene=TACR2
LHX4	LIM Homeobox 4	Protein Coding	48	GC01P180230	4.5292	https://www.genecards.org/cgi-bin/carddisp.pl?gene=LHX4
FGL2	Fibrinogen Like 2	Protein Coding	47	GC07M077193	4.526	https://www.genecards.org/cgi-bin/carddisp.pl?gene=FGL2
SRD5A1	Steroid 5 Alpha-Reductase 1	Protein Coding	50	GC05P006633	4.51789	https://www.genecards.org/cgi-bin/carddisp.pl?gene=SRD5A1
MIR191	MicroRNA 191	RNA Gene	24	GC03M051845	4.50788	https://www.genecards.org/cgi-bin/carddisp.pl?gene=MIR191
RPL36A-HNRNPH2	RPL36A-HNRNPH2 Readthrough	Protein Coding	19	GC0XP101390	4.50382	https://www.genecards.org/cgi-bin/carddisp.pl?gene=RPL36A-HNRNPH2
SERPINH1	Serpin Family H Member 1	Protein Coding	53	GC11P075562	4.50151	https://www.genecards.org/cgi-bin/carddisp.pl?gene=SERPINH1
KDM3A	Lysine Demethylase 3A	Protein Coding	49	GC02P086440	4.49543	https://www.genecards.org/cgi-bin/carddisp.pl?gene=KDM3A
HNRNPUL1	Heterogeneous Nuclear Ribonucleoprotein U Like 1	Protein Coding	43	GC19P041262	4.48776	https://www.genecards.org/cgi-bin/carddisp.pl?gene=HNRNPUL1
MIR124-3	MicroRNA 124-3	RNA Gene	20	GC20P063610	4.48344	https://www.genecards.org/cgi-bin/carddisp.pl?gene=MIR124-3
ADAMTS2	ADAM Metallopeptidase With Thrombospondin Type 1 Motif 2	Protein Coding	51	GC05M179110	4.47962	https://www.genecards.org/cgi-bin/carddisp.pl?gene=ADAMTS2
GJD2	Gap Junction Protein Delta 2	Protein Coding	48	GC15M034751	4.476	https://www.genecards.org/cgi-bin/carddisp.pl?gene=GJD2
RCAN2	Regulator Of Calcineurin 2	Protein Coding	46	GC06M046220	4.47354	https://www.genecards.org/cgi-bin/carddisp.pl?gene=RCAN2
IBSP	Integrin Binding Sialoprotein	Protein Coding	45	GC04P087799	4.47036	https://www.genecards.org/cgi-bin/carddisp.pl?gene=IBSP
ABCA4	ATP Binding Cassette Subfamily A Member 4	Protein Coding	52	GC01M093992	4.47015	https://www.genecards.org/cgi-bin/carddisp.pl?gene=ABCA4
KCNMB4	Potassium Calcium-Activated Channel Subfamily M Regulatory Beta Subunit 4	Protein Coding	46	GC12P070369	4.4641	https://www.genecards.org/cgi-bin/carddisp.pl?gene=KCNMB4
ZFP36L1	ZFP36 Ring Finger Protein Like 1	Protein Coding	47	GC14M068787	4.46264	https://www.genecards.org/cgi-bin/carddisp.pl?gene=ZFP36L1
H2AX	H2A.X Variant Histone	Protein Coding	50	GC11M119333	4.462	https://www.genecards.org/cgi-bin/carddisp.pl?gene=H2AX
RND3	Rho Family GTPase 3	Protein Coding	47	GC02M150468	4.44219	https://www.genecards.org/cgi-bin/carddisp.pl?gene=RND3
SRF	Serum Response Factor	Protein Coding	50	GC06P043171	4.44137	https://www.genecards.org/cgi-bin/carddisp.pl?gene=SRF
DYNLL1	Dynein Light Chain LC8-Type 1	Protein Coding	48	GC12P120469	4.43292	https://www.genecards.org/cgi-bin/carddisp.pl?gene=DYNLL1
NHERF1	NHERF Family PDZ Scaffold Protein 1	Protein Coding	50	GC17P074749	4.42351	https://www.genecards.org/cgi-bin/carddisp.pl?gene=NHERF1
SLC24A3	Solute Carrier Family 24 Member 3	Protein Coding	46	GC20P019212	4.41932	https://www.genecards.org/cgi-bin/carddisp.pl?gene=SLC24A3
TRPV3	Transient Receptor Potential Cation Channel Subfamily V Member 3	Protein Coding	50	GC17M011468	4.4152	https://www.genecards.org/cgi-bin/carddisp.pl?gene=TRPV3
LHX3	LIM Homeobox 3	Protein Coding	48	GC09M136196	4.41075	https://www.genecards.org/cgi-bin/carddisp.pl?gene=LHX3
SKIC2	SKI2 Subunit Of Superkiller Complex	Protein Coding	48	GC06P099905	4.40662	https://www.genecards.org/cgi-bin/carddisp.pl?gene=SKIC2
DPT	Dermatopontin	Protein Coding	44	GC01M168696	4.40614	https://www.genecards.org/cgi-bin/carddisp.pl?gene=DPT
KRT1	Keratin 1	Protein Coding	53	GC12M052674	4.3982	https://www.genecards.org/cgi-bin/carddisp.pl?gene=KRT1
CLDN12	Claudin 12	Protein Coding	44	GC07P090383	4.39644	https://www.genecards.org/cgi-bin/carddisp.pl?gene=CLDN12
CAMK2N1	Calcium/Calmodulin Dependent Protein Kinase II Inhibitor 1	Protein Coding	39	GC01M020482	4.39309	https://www.genecards.org/cgi-bin/carddisp.pl?gene=CAMK2N1
MARCHF6	Membrane Associated Ring-CH-Type Finger 6	Protein Coding	40	GC05P010527	4.39217	https://www.genecards.org/cgi-bin/carddisp.pl?gene=MARCHF6
TP63	Tumor Protein P63	Protein Coding	53	GC03P189598	4.38789	https://www.genecards.org/cgi-bin/carddisp.pl?gene=TP63
MAP3K13	Mitogen-Activated Protein Kinase Kinase Kinase 13	Protein Coding	48	GC03P185282	4.38643	https://www.genecards.org/cgi-bin/carddisp.pl?gene=MAP3K13
HRK	Harakiri, BCL2 Interacting Protein	Protein Coding	44	GC12M116820	4.37902	https://www.genecards.org/cgi-bin/carddisp.pl?gene=HRK
KLRK1	Killer Cell Lectin Like Receptor K1	Protein Coding	48	GC12M023372	4.37859	https://www.genecards.org/cgi-bin/carddisp.pl?gene=KLRK1
NOS1AP	Nitric Oxide Synthase 1 Adaptor Protein	Protein Coding	46	GC01P162069	4.37349	https://www.genecards.org/cgi-bin/carddisp.pl?gene=NOS1AP
G3BP1	G3BP Stress Granule Assembly Factor 1	Protein Coding	47	GC05P151771	4.37084	https://www.genecards.org/cgi-bin/carddisp.pl?gene=G3BP1
SMARCC1	SWI/SNF Related, Matrix Associated, Actin Dependent Regulator Of Chromatin Subfamily C Member 1	Protein Coding	49	GC03M047585	4.36424	https://www.genecards.org/cgi-bin/carddisp.pl?gene=SMARCC1
VGF	VGF Nerve Growth Factor Inducible	Protein Coding	45	GC07M101162	4.35831	https://www.genecards.org/cgi-bin/carddisp.pl?gene=VGF
NID1	Nidogen 1	Protein Coding	51	GC01M235975	4.35574	https://www.genecards.org/cgi-bin/carddisp.pl?gene=NID1
GNB4	G Protein Subunit Beta 4	Protein Coding	50	GC03M179397	4.35491	https://www.genecards.org/cgi-bin/carddisp.pl?gene=GNB4
SLC25A20	Solute Carrier Family 25 Member 20	Protein Coding	51	GC03M048874	4.3511	https://www.genecards.org/cgi-bin/carddisp.pl?gene=SLC25A20
CD86	CD86 Molecule	Protein Coding	51	GC03P122055	4.34755	https://www.genecards.org/cgi-bin/carddisp.pl?gene=CD86
FZD1	Frizzled Class Receptor 1	Protein Coding	53	GC07P091264	4.34513	https://www.genecards.org/cgi-bin/carddisp.pl?gene=FZD1
SLC7A3	Solute Carrier Family 7 Member 3	Protein Coding	44	GC0XM070926	4.34291	https://www.genecards.org/cgi-bin/carddisp.pl?gene=SLC7A3
SERPINA6	Serpin Family A Member 6	Protein Coding	52	GC14M104082	4.33731	https://www.genecards.org/cgi-bin/carddisp.pl?gene=SERPINA6
CLEC7A	C-Type Lectin Domain Containing 7A	Protein Coding	53	GC12M023370	4.3343	https://www.genecards.org/cgi-bin/carddisp.pl?gene=CLEC7A
ACTN1	Actinin Alpha 1	Protein Coding	56	GC14M068874	4.32916	https://www.genecards.org/cgi-bin/carddisp.pl?gene=ACTN1
NEDD4	NEDD4 E3 Ubiquitin Protein Ligase	Protein Coding	54	GC15M055826	4.31793	https://www.genecards.org/cgi-bin/carddisp.pl?gene=NEDD4
ITGAX	Integrin Subunit Alpha X	Protein Coding	53	GC16P043927	4.31331	https://www.genecards.org/cgi-bin/carddisp.pl?gene=ITGAX
ATOH7	Atonal BHLH Transcription Factor 7	Protein Coding	45	GC10M068230	4.30823	https://www.genecards.org/cgi-bin/carddisp.pl?gene=ATOH7
HNRNPD	Heterogeneous Nuclear Ribonucleoprotein D	Protein Coding	50	GC04M082352	4.29781	https://www.genecards.org/cgi-bin/carddisp.pl?gene=HNRNPD
MAP7D1	MAP7 Domain Containing 1	Protein Coding	40	GC01P036155	4.29616	https://www.genecards.org/cgi-bin/carddisp.pl?gene=MAP7D1
MTM1	Myotubularin 1	Protein Coding	50	GC0XP150562	4.29088	https://www.genecards.org/cgi-bin/carddisp.pl?gene=MTM1
CCNA2	Cyclin A2	Protein Coding	52	GC04M121816	4.29084	https://www.genecards.org/cgi-bin/carddisp.pl?gene=CCNA2
AOC1	Amine Oxidase Copper Containing 1	Protein Coding	49	GC07P150824	4.28835	https://www.genecards.org/cgi-bin/carddisp.pl?gene=AOC1
F11	Coagulation Factor XI	Protein Coding	54	GC04P186265	4.27902	https://www.genecards.org/cgi-bin/carddisp.pl?gene=F11
HCRTR2	Hypocretin Receptor 2	Protein Coding	52	GC06P055106	4.27557	https://www.genecards.org/cgi-bin/carddisp.pl?gene=HCRTR2
KLHL40	Kelch Like Family Member 40	Protein Coding	43	GC03P042685	4.27112	https://www.genecards.org/cgi-bin/carddisp.pl?gene=KLHL40
SLC2A13	Solute Carrier Family 2 Member 13	Protein Coding	47	GC12M039755	4.26422	https://www.genecards.org/cgi-bin/carddisp.pl?gene=SLC2A13
EIF2S3	Eukaryotic Translation Initiation Factor 2 Subunit Gamma	Protein Coding	52	GC0XP024054	4.2627	https://www.genecards.org/cgi-bin/carddisp.pl?gene=EIF2S3
KRT10	Keratin 10	Protein Coding	50	GC17M040818	4.25857	https://www.genecards.org/cgi-bin/carddisp.pl?gene=KRT10
SLC6A13	Solute Carrier Family 6 Member 13	Protein Coding	50	GC12M000200	4.25289	https://www.genecards.org/cgi-bin/carddisp.pl?gene=SLC6A13
CRHBP	Corticotropin Releasing Hormone Binding Protein	Protein Coding	48	GC05P076952	4.25085	https://www.genecards.org/cgi-bin/carddisp.pl?gene=CRHBP
INVS	Inversin	Protein Coding	51	GC09P100099	4.24567	https://www.genecards.org/cgi-bin/carddisp.pl?gene=INVS
SOAT1	Sterol O-Acyltransferase 1	Protein Coding	51	GC01P179262	4.24441	https://www.genecards.org/cgi-bin/carddisp.pl?gene=SOAT1
ATP6V0C	ATPase H+ Transporting V0 Subunit C	Protein Coding	48	GC16P002513	4.244	https://www.genecards.org/cgi-bin/carddisp.pl?gene=ATP6V0C
TMEM147	Transmembrane Protein 147	Protein Coding	42	GC19P035545	4.24186	https://www.genecards.org/cgi-bin/carddisp.pl?gene=TMEM147
SEC24D	SEC24 Homolog D, COPII Coat Complex Component	Protein Coding	50	GC04M118722	4.22248	https://www.genecards.org/cgi-bin/carddisp.pl?gene=SEC24D
UCN2	Urocortin 2	Protein Coding	39	GC03M048561	4.21739	https://www.genecards.org/cgi-bin/carddisp.pl?gene=UCN2
ATP1A4	ATPase Na+/K+ Transporting Subunit Alpha 4	Protein Coding	47	GC01P160151	4.21213	https://www.genecards.org/cgi-bin/carddisp.pl?gene=ATP1A4
BCKDK	Branched Chain Keto Acid Dehydrogenase Kinase	Protein Coding	52	GC16P043910	4.2113	https://www.genecards.org/cgi-bin/carddisp.pl?gene=BCKDK
CAPN9	Calpain 9	Protein Coding	48	GC01P230747	4.20549	https://www.genecards.org/cgi-bin/carddisp.pl?gene=CAPN9
TLL1	Tolloid Like 1	Protein Coding	51	GC04P165873	4.19505	https://www.genecards.org/cgi-bin/carddisp.pl?gene=TLL1
FDXR	Ferredoxin Reductase	Protein Coding	50	GC17M074862	4.19211	https://www.genecards.org/cgi-bin/carddisp.pl?gene=FDXR
GAS6	Growth Arrest Specific 6	Protein Coding	51	GC13M113820	4.1917	https://www.genecards.org/cgi-bin/carddisp.pl?gene=GAS6
IGFBP6	Insulin Like Growth Factor Binding Protein 6	Protein Coding	50	GC12P053097	4.19023	https://www.genecards.org/cgi-bin/carddisp.pl?gene=IGFBP6
MMP28	Matrix Metallopeptidase 28	Protein Coding	44	GC17M035756	4.1869	https://www.genecards.org/cgi-bin/carddisp.pl?gene=MMP28
MCIDAS	Multiciliate Differentiation And DNA Synthesis Associated Cell Cycle Protein	Protein Coding	35	GC05M055219	4.18073	https://www.genecards.org/cgi-bin/carddisp.pl?gene=MCIDAS
IQCB1	IQ Motif Containing B1	Protein Coding	48	GC03M121769	4.16795	https://www.genecards.org/cgi-bin/carddisp.pl?gene=IQCB1
SFMBT1	Scm Like With Four Mbt Domains 1	Protein Coding	43	GC03M052974	4.15922	https://www.genecards.org/cgi-bin/carddisp.pl?gene=SFMBT1
P3H3	Prolyl 3-Hydroxylase 3	Protein Coding	43	GC12P024825	4.15308	https://www.genecards.org/cgi-bin/carddisp.pl?gene=P3H3
NUCB2	Nucleobindin 2	Protein Coding	47	GC11P017501	4.1384	https://www.genecards.org/cgi-bin/carddisp.pl?gene=NUCB2
MYLK2	Myosin Light Chain Kinase 2	Protein Coding	52	GC20P031819	4.13345	https://www.genecards.org/cgi-bin/carddisp.pl?gene=MYLK2
PNPLA3	Patatin Like Phospholipase Domain Containing 3	Protein Coding	49	GC22P043923	4.12608	https://www.genecards.org/cgi-bin/carddisp.pl?gene=PNPLA3
FMN2	Formin 2	Protein Coding	45	GC01P240014	4.12341	https://www.genecards.org/cgi-bin/carddisp.pl?gene=FMN2
AIM2	Absent In Melanoma 2	Protein Coding	48	GC01M159062	4.12105	https://www.genecards.org/cgi-bin/carddisp.pl?gene=AIM2
CAMSAP2	Calmodulin Regulated Spectrin Associated Protein Family Member 2	Protein Coding	41	GC01P200739	4.11793	https://www.genecards.org/cgi-bin/carddisp.pl?gene=CAMSAP2
SLC35A3	Solute Carrier Family 35 Member A3	Protein Coding	48	GC01P099997	4.11619	https://www.genecards.org/cgi-bin/carddisp.pl?gene=SLC35A3
AVPR1B	Arginine Vasopressin Receptor 1B	Protein Coding	50	GC01M206109	4.11389	https://www.genecards.org/cgi-bin/carddisp.pl?gene=AVPR1B
DCLRE1C	DNA Cross-Link Repair 1C	Protein Coding	51	GC10M014897	4.11121	https://www.genecards.org/cgi-bin/carddisp.pl?gene=DCLRE1C
FES	FES Proto-Oncogene, Tyrosine Kinase	Protein Coding	54	GC15P090883	4.1042	https://www.genecards.org/cgi-bin/carddisp.pl?gene=FES
NMT1	N-Myristoyltransferase 1	Protein Coding	50	GC17P066962	4.10378	https://www.genecards.org/cgi-bin/carddisp.pl?gene=NMT1
CPB2	Carboxypeptidase B2	Protein Coding	51	GC13M046053	4.10057	https://www.genecards.org/cgi-bin/carddisp.pl?gene=CPB2
GHSR	Growth Hormone Secretagogue Receptor	Protein Coding	53	GC03M172443	4.09433	https://www.genecards.org/cgi-bin/carddisp.pl?gene=GHSR
TSPEAR	Thrombospondin Type Laminin G Domain And EAR Repeats	Protein Coding	40	GC21M044497	4.08974	https://www.genecards.org/cgi-bin/carddisp.pl?gene=TSPEAR
SCG3	Secretogranin III	Protein Coding	47	GC15P051681	4.08585	https://www.genecards.org/cgi-bin/carddisp.pl?gene=SCG3
MYB	MYB Proto-Oncogene, Transcription Factor	Protein Coding	55	GC06P135180	4.08527	https://www.genecards.org/cgi-bin/carddisp.pl?gene=MYB
JHY	Junctional Cadherin Complex Regulator	Protein Coding	35	GC11P122881	4.08034	https://www.genecards.org/cgi-bin/carddisp.pl?gene=JHY
JRK	Jrk Helix-Turn-Helix Protein	Protein Coding	41	GC08M142657	4.07705	https://www.genecards.org/cgi-bin/carddisp.pl?gene=JRK
SLC1A5	Solute Carrier Family 1 Member 5	Protein Coding	51	GC19M073797	4.07235	https://www.genecards.org/cgi-bin/carddisp.pl?gene=SLC1A5
KRT2	Keratin 2	Protein Coding	48	GC12M052726	4.06377	https://www.genecards.org/cgi-bin/carddisp.pl?gene=KRT2
CYP21A2	Cytochrome P450 Family 21 Subfamily A Member 2	Protein Coding	51	GC06P096122	4.06076	https://www.genecards.org/cgi-bin/carddisp.pl?gene=CYP21A2
PTGER3	Prostaglandin E Receptor 3	Protein Coding	53	GC01M070852	4.0517	https://www.genecards.org/cgi-bin/carddisp.pl?gene=PTGER3
INHBA	Inhibin Subunit Beta A	Protein Coding	51	GC07M041670	4.05107	https://www.genecards.org/cgi-bin/carddisp.pl?gene=INHBA
WFIKKN2	WAP, Follistatin/Kazal, Immunoglobulin, Kunitz And Netrin Domain Containing 2	Protein Coding	43	GC17P050834	4.04985	https://www.genecards.org/cgi-bin/carddisp.pl?gene=WFIKKN2
TOX3	TOX High Mobility Group Box Family Member 3	Protein Coding	44	GC16M052449	4.0444	https://www.genecards.org/cgi-bin/carddisp.pl?gene=TOX3
GYPE	Glycophorin E (MNS Blood Group)	Protein Coding	35	GC04M143870	4.04023	https://www.genecards.org/cgi-bin/carddisp.pl?gene=GYPE
CCDC85C	Coiled-Coil Domain Containing 85C	Protein Coding	40	GC14M099500	4.03728	https://www.genecards.org/cgi-bin/carddisp.pl?gene=CCDC85C
NPFF	Neuropeptide FF-Amide Peptide Precursor	Protein Coding	41	GC12M053516	4.03178	https://www.genecards.org/cgi-bin/carddisp.pl?gene=NPFF
LRRC4C	Leucine Rich Repeat Containing 4C	Protein Coding	45	GC11M040119	4.03099	https://www.genecards.org/cgi-bin/carddisp.pl?gene=LRRC4C
MIR485	MicroRNA 485	RNA Gene	20	GC14P111407	4.02861	https://www.genecards.org/cgi-bin/carddisp.pl?gene=MIR485
CSNK1A1	Casein Kinase 1 Alpha 1	Protein Coding	55	GC05M149492	4.02703	https://www.genecards.org/cgi-bin/carddisp.pl?gene=CSNK1A1
AQP7	Aquaporin 7	Protein Coding	51	GC09M033384	4.01014	https://www.genecards.org/cgi-bin/carddisp.pl?gene=AQP7
SKIC3	SKI3 Subunit Of Superkiller Complex	Protein Coding	47	GC05M095461	4.00982	https://www.genecards.org/cgi-bin/carddisp.pl?gene=SKIC3
CHST11	Carbohydrate Sulfotransferase 11	Protein Coding	50	GC12P104455	4.00819	https://www.genecards.org/cgi-bin/carddisp.pl?gene=CHST11
STX3	Syntaxin 3	Protein Coding	48	GC11P059713	4.00734	https://www.genecards.org/cgi-bin/carddisp.pl?gene=STX3
CCDC85A	Coiled-Coil Domain Containing 85A	Protein Coding	39	GC02P056184	4.00583	https://www.genecards.org/cgi-bin/carddisp.pl?gene=CCDC85A
ZNF318	Zinc Finger Protein 318	Protein Coding	43	GC06M075164	4.00572	https://www.genecards.org/cgi-bin/carddisp.pl?gene=ZNF318
SMARCAD1	SWI/SNF-Related, Matrix-Associated Actin-Dependent Regulator Of Chromatin, Subfamily A, Containing DEAD/H Box 1	Protein Coding	51	GC04P094207	4.00271	https://www.genecards.org/cgi-bin/carddisp.pl?gene=SMARCAD1
SFRP1	Secreted Frizzled Related Protein 1	Protein Coding	51	GC08M041262	3.99803	https://www.genecards.org/cgi-bin/carddisp.pl?gene=SFRP1
CXADR	CXADR Ig-Like Cell Adhesion Molecule	Protein Coding	50	GC21P017513	3.99385	https://www.genecards.org/cgi-bin/carddisp.pl?gene=CXADR
MOAP1	Modulator Of Apoptosis 1	Protein Coding	42	GC14M093182	3.97042	https://www.genecards.org/cgi-bin/carddisp.pl?gene=MOAP1
POU1F1	POU Class 1 Homeobox 1	Protein Coding	48	GC03M087259	3.96644	https://www.genecards.org/cgi-bin/carddisp.pl?gene=POU1F1
MIR186	MicroRNA 186	RNA Gene	22	GC01M071067	3.96069	https://www.genecards.org/cgi-bin/carddisp.pl?gene=MIR186
C1QB	Complement C1q B Chain	Protein Coding	51	GC01P022652	3.96021	https://www.genecards.org/cgi-bin/carddisp.pl?gene=C1QB
SLC28A2	Solute Carrier Family 28 Member 2	Protein Coding	48	GC15P045252	3.95934	https://www.genecards.org/cgi-bin/carddisp.pl?gene=SLC28A2
ME2	Malic Enzyme 2	Protein Coding	50	GC18P050879	3.95527	https://www.genecards.org/cgi-bin/carddisp.pl?gene=ME2
EGFL7	EGF Like Domain Multiple 7	Protein Coding	46	GC09P136658	3.94301	https://www.genecards.org/cgi-bin/carddisp.pl?gene=EGFL7
KLB	Klotho Beta	Protein Coding	48	GC04P039408	3.93676	https://www.genecards.org/cgi-bin/carddisp.pl?gene=KLB
DLGAP3	DLG Associated Protein 3	Protein Coding	44	GC01M034865	3.93647	https://www.genecards.org/cgi-bin/carddisp.pl?gene=DLGAP3
CCDC85B	Coiled-Coil Domain Containing 85B	Protein Coding	38	GC11P065890	3.93608	https://www.genecards.org/cgi-bin/carddisp.pl?gene=CCDC85B
SCN7A	Sodium Voltage-Gated Channel Alpha Subunit 7	Protein Coding	49	GC02M166403	3.9357	https://www.genecards.org/cgi-bin/carddisp.pl?gene=SCN7A
MLLT3	MLLT3 Super Elongation Complex Subunit	Protein Coding	45	GC09M020341	3.92363	https://www.genecards.org/cgi-bin/carddisp.pl?gene=MLLT3
DR1	Down-Regulator Of Transcription 1	Protein Coding	44	GC01P093345	3.91742	https://www.genecards.org/cgi-bin/carddisp.pl?gene=DR1
MIR873	MicroRNA 873	RNA Gene	20	GC09M028888	3.88605	https://www.genecards.org/cgi-bin/carddisp.pl?gene=MIR873
BAG1	BAG Cochaperone 1	Protein Coding	47	GC09M033245	3.88479	https://www.genecards.org/cgi-bin/carddisp.pl?gene=BAG1
PXDN	Peroxidasin	Protein Coding	52	GC02M001635	3.8846	https://www.genecards.org/cgi-bin/carddisp.pl?gene=PXDN
S100A10	S100 Calcium Binding Protein A10	Protein Coding	50	GC01M153283	3.86723	https://www.genecards.org/cgi-bin/carddisp.pl?gene=S100A10
KAZN	Kazrin, Periplakin Interacting Protein	Protein Coding	40	GC01P013964	3.86205	https://www.genecards.org/cgi-bin/carddisp.pl?gene=KAZN
PTGER2	Prostaglandin E Receptor 2	Protein Coding	55	GC14P052314	3.8574	https://www.genecards.org/cgi-bin/carddisp.pl?gene=PTGER2
SGCD	Sarcoglycan Delta	Protein Coding	51	GC05P155686	3.85676	https://www.genecards.org/cgi-bin/carddisp.pl?gene=SGCD
PIGW	Phosphatidylinositol Glycan Anchor Biosynthesis Class W	Protein Coding	43	GC17P036534	3.85562	https://www.genecards.org/cgi-bin/carddisp.pl?gene=PIGW
FOXC2	Forkhead Box C2	Protein Coding	49	GC16P086614	3.84882	https://www.genecards.org/cgi-bin/carddisp.pl?gene=FOXC2
SERPINB1	Serpin Family B Member 1	Protein Coding	47	GC06M003298	3.8482	https://www.genecards.org/cgi-bin/carddisp.pl?gene=SERPINB1
PLEK	Pleckstrin	Protein Coding	47	GC02P068365	3.83065	https://www.genecards.org/cgi-bin/carddisp.pl?gene=PLEK
CCL20	C-C Motif Chemokine Ligand 20	Protein Coding	49	GC02P227846	3.83022	https://www.genecards.org/cgi-bin/carddisp.pl?gene=CCL20
CDC20	Cell Division Cycle 20	Protein Coding	50	GC01P043358	3.82038	https://www.genecards.org/cgi-bin/carddisp.pl?gene=CDC20
PRTFDC1	Phosphoribosyl Transferase Domain Containing 1	Protein Coding	39	GC10M024848	3.80971	https://www.genecards.org/cgi-bin/carddisp.pl?gene=PRTFDC1
COL4A3	Collagen Type IV Alpha 3 Chain	Protein Coding	53	GC02P227164	3.78993	https://www.genecards.org/cgi-bin/carddisp.pl?gene=COL4A3
CHST6	Carbohydrate Sulfotransferase 6	Protein Coding	50	GC16M075472	3.78035	https://www.genecards.org/cgi-bin/carddisp.pl?gene=CHST6
TXNIP	Thioredoxin Interacting Protein	Protein Coding	46	GC01M145992	3.77032	https://www.genecards.org/cgi-bin/carddisp.pl?gene=TXNIP
LIPN	Lipase Family Member N	Protein Coding	44	GC10P095611	3.74863	https://www.genecards.org/cgi-bin/carddisp.pl?gene=LIPN
EFHC2	EF-Hand Domain Containing 2	Protein Coding	42	GC0XM044146	3.73608	https://www.genecards.org/cgi-bin/carddisp.pl?gene=EFHC2
MRC1	Mannose Receptor C-Type 1	Protein Coding	45	GC10P017809	3.7356	https://www.genecards.org/cgi-bin/carddisp.pl?gene=MRC1
MC2R	Melanocortin 2 Receptor	Protein Coding	53	GC18M028436	3.71812	https://www.genecards.org/cgi-bin/carddisp.pl?gene=MC2R
MARK2	Microtubule Affinity Regulating Kinase 2	Protein Coding	52	GC11P063838	3.7086	https://www.genecards.org/cgi-bin/carddisp.pl?gene=MARK2
SPINT1	Serine Peptidase Inhibitor, Kunitz Type 1	Protein Coding	48	GC15P040844	3.7055	https://www.genecards.org/cgi-bin/carddisp.pl?gene=SPINT1
UCP1	Uncoupling Protein 1	Protein Coding	50	GC04M140559	3.70342	https://www.genecards.org/cgi-bin/carddisp.pl?gene=UCP1
FPR1	Formyl Peptide Receptor 1	Protein Coding	54	GC19M051745	3.69156	https://www.genecards.org/cgi-bin/carddisp.pl?gene=FPR1
NKILA	NF-KappaB Interacting LncRNA	RNA Gene	15	GC20P057711	3.68448	https://www.genecards.org/cgi-bin/carddisp.pl?gene=NKILA
SPAG17	Sperm Associated Antigen 17	Protein Coding	40	GC01M117953	3.67452	https://www.genecards.org/cgi-bin/carddisp.pl?gene=SPAG17
TERF1	Telomeric Repeat Binding Factor 1	Protein Coding	48	GC08P073003	3.67421	https://www.genecards.org/cgi-bin/carddisp.pl?gene=TERF1
FOSB	FosB Proto-Oncogene, AP-1 Transcription Factor Subunit	Protein Coding	49	GC19P045467	3.65553	https://www.genecards.org/cgi-bin/carddisp.pl?gene=FOSB
G3BP2	G3BP Stress Granule Assembly Factor 2	Protein Coding	43	GC04M075642	3.65221	https://www.genecards.org/cgi-bin/carddisp.pl?gene=G3BP2
CGA	Glycoprotein Hormones, Alpha Polypeptide	Protein Coding	51	GC06M087085	3.63394	https://www.genecards.org/cgi-bin/carddisp.pl?gene=CGA
STIP1	Stress Induced Phosphoprotein 1	Protein Coding	52	GC11P064484	3.62733	https://www.genecards.org/cgi-bin/carddisp.pl?gene=STIP1
HYAL2	Hyaluronidase 2	Protein Coding	51	GC03M050317	3.62608	https://www.genecards.org/cgi-bin/carddisp.pl?gene=HYAL2
MIR148A	MicroRNA 148a	RNA Gene	22	GC07M025950	3.6205	https://www.genecards.org/cgi-bin/carddisp.pl?gene=MIR148A
MIR96	MicroRNA 96	RNA Gene	23	GC07M129774	3.61118	https://www.genecards.org/cgi-bin/carddisp.pl?gene=MIR96
RHD	Rh Blood Group D Antigen	Protein Coding	48	GC01P025272	3.61089	https://www.genecards.org/cgi-bin/carddisp.pl?gene=RHD
P2RY4	Pyrimidinergic Receptor P2Y4	Protein Coding	46	GC0XM070258	3.60875	https://www.genecards.org/cgi-bin/carddisp.pl?gene=P2RY4
MMP19	Matrix Metallopeptidase 19	Protein Coding	55	GC12M055835	3.60729	https://www.genecards.org/cgi-bin/carddisp.pl?gene=MMP19
CLEC4E	C-Type Lectin Domain Family 4 Member E	Protein Coding	43	GC12M008535	3.60305	https://www.genecards.org/cgi-bin/carddisp.pl?gene=CLEC4E
CD180	CD180 Molecule	Protein Coding	48	GC05M067181	3.59332	https://www.genecards.org/cgi-bin/carddisp.pl?gene=CD180
NMUR2	Neuromedin U Receptor 2	Protein Coding	45	GC05M152391	3.57415	https://www.genecards.org/cgi-bin/carddisp.pl?gene=NMUR2
LSR	Lipolysis Stimulated Lipoprotein Receptor	Protein Coding	47	GC19P076072	3.56783	https://www.genecards.org/cgi-bin/carddisp.pl?gene=LSR
PLPPR5	Phospholipid Phosphatase Related 5	Protein Coding	39	GC01M098891	3.56028	https://www.genecards.org/cgi-bin/carddisp.pl?gene=PLPPR5
ELOA	Elongin A	Protein Coding	46	GC01P025168	3.55204	https://www.genecards.org/cgi-bin/carddisp.pl?gene=ELOA
SRD5A2	Steroid 5 Alpha-Reductase 2	Protein Coding	49	GC02M031522	3.54375	https://www.genecards.org/cgi-bin/carddisp.pl?gene=SRD5A2
TNFRSF10C	TNF Receptor Superfamily Member 10c	Protein Coding	47	GC08P023102	3.5401	https://www.genecards.org/cgi-bin/carddisp.pl?gene=TNFRSF10C
SLC12A7	Solute Carrier Family 12 Member 7	Protein Coding	51	GC05M001050	3.53939	https://www.genecards.org/cgi-bin/carddisp.pl?gene=SLC12A7
PRG4	Proteoglycan 4	Protein Coding	48	GC01P186296	3.53842	https://www.genecards.org/cgi-bin/carddisp.pl?gene=PRG4
BMX	BMX Non-Receptor Tyrosine Kinase	Protein Coding	51	GC0XP015392	3.53759	https://www.genecards.org/cgi-bin/carddisp.pl?gene=BMX
SULF1	Sulfatase 1	Protein Coding	49	GC08P069466	3.52897	https://www.genecards.org/cgi-bin/carddisp.pl?gene=SULF1
MSX1	Msh Homeobox 1	Protein Coding	51	GC04P004861	3.50901	https://www.genecards.org/cgi-bin/carddisp.pl?gene=MSX1
TNFAIP6	TNF Alpha Induced Protein 6	Protein Coding	47	GC02P151357	3.49165	https://www.genecards.org/cgi-bin/carddisp.pl?gene=TNFAIP6
FAP	Fibroblast Activation Protein Alpha	Protein Coding	52	GC02M162170	3.48723	https://www.genecards.org/cgi-bin/carddisp.pl?gene=FAP
DEFB4A	Defensin Beta 4A	Protein Coding	42	GC08P008014	3.46765	https://www.genecards.org/cgi-bin/carddisp.pl?gene=DEFB4A
MT4	Metallothionein 4	Protein Coding	38	GC16P056565	3.46235	https://www.genecards.org/cgi-bin/carddisp.pl?gene=MT4
BLK	BLK Proto-Oncogene, Src Family Tyrosine Kinase	Protein Coding	56	GC08P011486	3.45753	https://www.genecards.org/cgi-bin/carddisp.pl?gene=BLK
BRD2	Bromodomain Containing 2	Protein Coding	51	GC06P096135	3.44962	https://www.genecards.org/cgi-bin/carddisp.pl?gene=BRD2
HSP90AB1	Heat Shock Protein 90 Alpha Family Class B Member 1	Protein Coding	56	GC06P044246	3.44787	https://www.genecards.org/cgi-bin/carddisp.pl?gene=HSP90AB1
DOCK2	Dedicator Of Cytokinesis 2	Protein Coding	51	GC05P169637	3.42762	https://www.genecards.org/cgi-bin/carddisp.pl?gene=DOCK2
ZFAS1	ZNFX1 Antisense RNA 1	RNA Gene	23	GC20P049276	3.42512	https://www.genecards.org/cgi-bin/carddisp.pl?gene=ZFAS1
MYO5B	Myosin VB	Protein Coding	50	GC18M049822	3.41981	https://www.genecards.org/cgi-bin/carddisp.pl?gene=MYO5B
LOXL1	Lysyl Oxidase Like 1	Protein Coding	50	GC15P073925	3.41442	https://www.genecards.org/cgi-bin/carddisp.pl?gene=LOXL1
ACBD3	Acyl-CoA Binding Domain Containing 3	Protein Coding	46	GC01M226144	3.37454	https://www.genecards.org/cgi-bin/carddisp.pl?gene=ACBD3
ACD	ACD Shelterin Complex Subunit And Telomerase Recruitment Factor	Protein Coding	48	GC16M067658	3.37239	https://www.genecards.org/cgi-bin/carddisp.pl?gene=ACD
PABPC1	Poly(A) Binding Protein Cytoplasmic 1	Protein Coding	49	GC08M100685	3.36716	https://www.genecards.org/cgi-bin/carddisp.pl?gene=PABPC1
DYNLRB1	Dynein Light Chain Roadblock-Type 1	Protein Coding	44	GC20P034949	3.36578	https://www.genecards.org/cgi-bin/carddisp.pl?gene=DYNLRB1
TRHR	Thyrotropin Releasing Hormone Receptor	Protein Coding	50	GC08P109084	3.36194	https://www.genecards.org/cgi-bin/carddisp.pl?gene=TRHR
PPM1F	Protein Phosphatase, Mg2+/Mn2+ Dependent 1F	Protein Coding	48	GC22M021919	3.35694	https://www.genecards.org/cgi-bin/carddisp.pl?gene=PPM1F
AHCY	Adenosylhomocysteinase	Protein Coding	56	GC20M035007	3.35638	https://www.genecards.org/cgi-bin/carddisp.pl?gene=AHCY
INTS6	Integrator Complex Subunit 6	Protein Coding	43	GC13M051334	3.35035	https://www.genecards.org/cgi-bin/carddisp.pl?gene=INTS6
AGMAT	Agmatinase	Protein Coding	45	GC01M015571	3.33972	https://www.genecards.org/cgi-bin/carddisp.pl?gene=AGMAT
CD276	CD276 Molecule	Protein Coding	49	GC15P073683	3.33251	https://www.genecards.org/cgi-bin/carddisp.pl?gene=CD276
SLC22A1	Solute Carrier Family 22 Member 1	Protein Coding	51	GC06P160121	3.31967	https://www.genecards.org/cgi-bin/carddisp.pl?gene=SLC22A1
GSDMC	Gasdermin C	Protein Coding	40	GC08M129705	3.31177	https://www.genecards.org/cgi-bin/carddisp.pl?gene=GSDMC
CMKLR1	Chemerin Chemokine-Like Receptor 1	Protein Coding	48	GC12M108288	3.304	https://www.genecards.org/cgi-bin/carddisp.pl?gene=CMKLR1
MATN1	Matrilin 1	Protein Coding	48	GC01M030711	3.29026	https://www.genecards.org/cgi-bin/carddisp.pl?gene=MATN1
CFAP47	Cilia And Flagella Associated Protein 47	Protein Coding	37	GC0XP035919	3.28742	https://www.genecards.org/cgi-bin/carddisp.pl?gene=CFAP47
CSNK1G1	Casein Kinase 1 Gamma 1	Protein Coding	50	GC15M064165	3.28415	https://www.genecards.org/cgi-bin/carddisp.pl?gene=CSNK1G1
ARFGEF1-DT	ARFGEF1 Divergent Transcript	RNA Gene	17	GC08P067642	3.27851	https://www.genecards.org/cgi-bin/carddisp.pl?gene=ARFGEF1-DT
CHD1	Chromodomain Helicase DNA Binding Protein 1	Protein Coding	53	GC05M098853	3.27654	https://www.genecards.org/cgi-bin/carddisp.pl?gene=CHD1
KIF4A	Kinesin Family Member 4A	Protein Coding	46	GC0XP070290	3.27184	https://www.genecards.org/cgi-bin/carddisp.pl?gene=KIF4A
SLC29A2	Solute Carrier Family 29 Member 2	Protein Coding	51	GC11M102595	3.27133	https://www.genecards.org/cgi-bin/carddisp.pl?gene=SLC29A2
CEACAM5	CEA Cell Adhesion Molecule 5	Protein Coding	50	GC19P076283	3.27034	https://www.genecards.org/cgi-bin/carddisp.pl?gene=CEACAM5
KCNJ8	Potassium Inwardly Rectifying Channel Subfamily J Member 8	Protein Coding	50	GC12M021764	3.26854	https://www.genecards.org/cgi-bin/carddisp.pl?gene=KCNJ8
RPS26	Ribosomal Protein S26	Protein Coding	49	GC12P056043	3.24186	https://www.genecards.org/cgi-bin/carddisp.pl?gene=RPS26
ARHGEF16	Rho Guanine Nucleotide Exchange Factor 16	Protein Coding	45	GC01P003454	3.24161	https://www.genecards.org/cgi-bin/carddisp.pl?gene=ARHGEF16
IFNGR2	Interferon Gamma Receptor 2	Protein Coding	51	GC21P033402	3.23653	https://www.genecards.org/cgi-bin/carddisp.pl?gene=IFNGR2
CHST1	Carbohydrate Sulfotransferase 1	Protein Coding	47	GC11M045647	3.23363	https://www.genecards.org/cgi-bin/carddisp.pl?gene=CHST1
CRABP2	Cellular Retinoic Acid Binding Protein 2	Protein Coding	50	GC01M156701	3.22257	https://www.genecards.org/cgi-bin/carddisp.pl?gene=CRABP2
TRIM71	Tripartite Motif Containing 71	Protein Coding	47	GC03P033003	3.20975	https://www.genecards.org/cgi-bin/carddisp.pl?gene=TRIM71
LRRC32	Leucine Rich Repeat Containing 32	Protein Coding	48	GC11M076657	3.19383	https://www.genecards.org/cgi-bin/carddisp.pl?gene=LRRC32
C9orf78	Chromosome 9 Open Reading Frame 78	Protein Coding	40	GC09M129827	3.17206	https://www.genecards.org/cgi-bin/carddisp.pl?gene=C9orf78
ABCF1	ATP Binding Cassette Subfamily F Member 1	Protein Coding	47	GC06P030571	3.17136	https://www.genecards.org/cgi-bin/carddisp.pl?gene=ABCF1
IGHE	Immunoglobulin Heavy Constant Epsilon	Protein Coding	36	GC14M113831	3.16766	https://www.genecards.org/cgi-bin/carddisp.pl?gene=IGHE
CST5	Cystatin D	Protein Coding	42	GC20M023875	3.15839	https://www.genecards.org/cgi-bin/carddisp.pl?gene=CST5
EMP2	Epithelial Membrane Protein 2	Protein Coding	51	GC16M010541	3.14212	https://www.genecards.org/cgi-bin/carddisp.pl?gene=EMP2
TNK1	Tyrosine Kinase Non Receptor 1	Protein Coding	48	GC17P007380	3.1332	https://www.genecards.org/cgi-bin/carddisp.pl?gene=TNK1
COL8A2	Collagen Type VIII Alpha 2 Chain	Protein Coding	47	GC01M036095	3.12906	https://www.genecards.org/cgi-bin/carddisp.pl?gene=COL8A2
SLC15A2	Solute Carrier Family 15 Member 2	Protein Coding	48	GC03P121894	3.12668	https://www.genecards.org/cgi-bin/carddisp.pl?gene=SLC15A2
POLI	DNA Polymerase Iota	Protein Coding	48	GC18P054274	3.12048	https://www.genecards.org/cgi-bin/carddisp.pl?gene=POLI
COL9A2	Collagen Type IX Alpha 2 Chain	Protein Coding	50	GC01M040300	3.10644	https://www.genecards.org/cgi-bin/carddisp.pl?gene=COL9A2
COL9A1	Collagen Type IX Alpha 1 Chain	Protein Coding	49	GC06M070215	3.09665	https://www.genecards.org/cgi-bin/carddisp.pl?gene=COL9A1
PLOD2	Procollagen-Lysine,2-Oxoglutarate 5-Dioxygenase 2	Protein Coding	52	GC03M146035	3.08545	https://www.genecards.org/cgi-bin/carddisp.pl?gene=PLOD2
MYBPC1	Myosin Binding Protein C1	Protein Coding	50	GC12P101568	3.0823	https://www.genecards.org/cgi-bin/carddisp.pl?gene=MYBPC1
COL9A3	Collagen Type IX Alpha 3 Chain	Protein Coding	49	GC20P062816	3.08085	https://www.genecards.org/cgi-bin/carddisp.pl?gene=COL9A3
SRPK1	SRSF Protein Kinase 1	Protein Coding	53	GC06M075066	3.06254	https://www.genecards.org/cgi-bin/carddisp.pl?gene=SRPK1
ST14	ST14 Transmembrane Serine Protease Matriptase	Protein Coding	55	GC11P130159	3.06064	https://www.genecards.org/cgi-bin/carddisp.pl?gene=ST14
RTL8C	Retrotransposon Gag Like 8C	Protein Coding	36	GC0XP135052	3.0209	https://www.genecards.org/cgi-bin/carddisp.pl?gene=RTL8C
KRT16	Keratin 16	Protein Coding	50	GC17M041609	3.01458	https://www.genecards.org/cgi-bin/carddisp.pl?gene=KRT16
HNRNPAB	Heterogeneous Nuclear Ribonucleoprotein A/B	Protein Coding	44	GC05P178204	3.00653	https://www.genecards.org/cgi-bin/carddisp.pl?gene=HNRNPAB
EGI	Epilepsy, Generalized, Idiopathic	Genetic Locus	3	GC08U990019	3.0007	https://www.genecards.org/cgi-bin/carddisp.pl?gene=EGI
EJM2	Epilepsy, Juvenile Myoclonic 2	Genetic Locus	3	GC15U990103	3.0007	https://www.genecards.org/cgi-bin/carddisp.pl?gene=EJM2
TNFRSF17	TNF Receptor Superfamily Member 17	Protein Coding	52	GC16P011965	2.98942	https://www.genecards.org/cgi-bin/carddisp.pl?gene=TNFRSF17
BCAT1	Branched Chain Amino Acid Transaminase 1	Protein Coding	52	GC12M024810	2.96415	https://www.genecards.org/cgi-bin/carddisp.pl?gene=BCAT1
MYOZ2	Myozenin 2	Protein Coding	46	GC04P119135	2.93443	https://www.genecards.org/cgi-bin/carddisp.pl?gene=MYOZ2
EIG3	Epilepsy, Idiopathic Generalized, Susceptibility To 3	Genetic Locus	2	GC09U900639	2.93125	https://www.genecards.org/cgi-bin/carddisp.pl?gene=EIG3
LRBA	LPS Responsive Beige-Like Anchor Protein	Protein Coding	47	GC04M150264	2.9305	https://www.genecards.org/cgi-bin/carddisp.pl?gene=LRBA
IL17RA	Interleukin 17 Receptor A	Protein Coding	53	GC22P046642	2.92291	https://www.genecards.org/cgi-bin/carddisp.pl?gene=IL17RA
LOXL2	Lysyl Oxidase Like 2	Protein Coding	53	GC08M023296	2.91931	https://www.genecards.org/cgi-bin/carddisp.pl?gene=LOXL2
STIN2-VNTR	Serotonin Transporter Intronic VNTR Enhancer	Functional Element	3	GC17P030221	2.86166	https://www.genecards.org/cgi-bin/carddisp.pl?gene=STIN2-VNTR
DDX50	DExD-Box Helicase 50	Protein Coding	46	GC10P068901	2.85762	https://www.genecards.org/cgi-bin/carddisp.pl?gene=DDX50
EXPH5	Exophilin 5	Protein Coding	43	GC11M108505	2.84057	https://www.genecards.org/cgi-bin/carddisp.pl?gene=EXPH5
TERF2	Telomeric Repeat Binding Factor 2	Protein Coding	48	GC16M069355	2.81123	https://www.genecards.org/cgi-bin/carddisp.pl?gene=TERF2
PIK3R5	Phosphoinositide-3-Kinase Regulatory Subunit 5	Protein Coding	51	GC17M008878	2.80595	https://www.genecards.org/cgi-bin/carddisp.pl?gene=PIK3R5
RTRAF	RNA Transcription, Translation And Transport Factor	Protein Coding	42	GC14P051992	2.78093	https://www.genecards.org/cgi-bin/carddisp.pl?gene=RTRAF
IL1RAP	Interleukin 1 Receptor Accessory Protein	Protein Coding	53	GC03P190514	2.779	https://www.genecards.org/cgi-bin/carddisp.pl?gene=IL1RAP
MIR154	MicroRNA 154	RNA Gene	22	GC14P111383	2.76505	https://www.genecards.org/cgi-bin/carddisp.pl?gene=MIR154
CCL13	C-C Motif Chemokine Ligand 13	Protein Coding	43	GC17P034356	2.76403	https://www.genecards.org/cgi-bin/carddisp.pl?gene=CCL13
CAPNS2	Calpain Small Subunit 2	Protein Coding	42	GC16P055566	2.75057	https://www.genecards.org/cgi-bin/carddisp.pl?gene=CAPNS2
SLC16A12	Solute Carrier Family 16 Member 12	Protein Coding	42	GC10M089430	2.74316	https://www.genecards.org/cgi-bin/carddisp.pl?gene=SLC16A12
ERI1	Exoribonuclease 1	Protein Coding	43	GC08P009002	2.73705	https://www.genecards.org/cgi-bin/carddisp.pl?gene=ERI1
SLC20A1	Solute Carrier Family 20 Member 1	Protein Coding	51	GC02P124509	2.72337	https://www.genecards.org/cgi-bin/carddisp.pl?gene=SLC20A1
PRSS8	Serine Protease 8	Protein Coding	51	GC16M039351	2.72111	https://www.genecards.org/cgi-bin/carddisp.pl?gene=PRSS8
ATP5F1E	ATP Synthase F1 Subunit Epsilon	Protein Coding	49	GC20M059026	2.71494	https://www.genecards.org/cgi-bin/carddisp.pl?gene=ATP5F1E
CAP1	Cyclase Associated Actin Cytoskeleton Regulatory Protein 1	Protein Coding	48	GC01P040189	2.71485	https://www.genecards.org/cgi-bin/carddisp.pl?gene=CAP1
FREM1	FRAS1 Related Extracellular Matrix 1	Protein Coding	49	GC09M014734	2.70248	https://www.genecards.org/cgi-bin/carddisp.pl?gene=FREM1
PALS2	Protein Associated With LIN7 2, MAGUK P55 Family Member	Protein Coding	40	GC07P024574	2.69414	https://www.genecards.org/cgi-bin/carddisp.pl?gene=PALS2
THSD4	Thrombospondin Type 1 Domain Containing 4	Protein Coding	46	GC15P071096	2.68733	https://www.genecards.org/cgi-bin/carddisp.pl?gene=THSD4
SLC7A2	Solute Carrier Family 7 Member 2	Protein Coding	48	GC08P017497	2.68401	https://www.genecards.org/cgi-bin/carddisp.pl?gene=SLC7A2
SPAG6	Sperm Associated Antigen 6	Protein Coding	42	GC10P022345	2.68118	https://www.genecards.org/cgi-bin/carddisp.pl?gene=SPAG6
RBM17	RNA Binding Motif Protein 17	Protein Coding	46	GC10P006089	2.67306	https://www.genecards.org/cgi-bin/carddisp.pl?gene=RBM17
TNIP3	TNFAIP3 Interacting Protein 3	Protein Coding	43	GC04M121131	2.6676	https://www.genecards.org/cgi-bin/carddisp.pl?gene=TNIP3
KRT9	Keratin 9	Protein Coding	48	GC17M041565	2.66157	https://www.genecards.org/cgi-bin/carddisp.pl?gene=KRT9
IFNL3	Interferon Lambda 3	Protein Coding	41	GC19M039243	2.65377	https://www.genecards.org/cgi-bin/carddisp.pl?gene=IFNL3
PRKRA	Protein Activator Of Interferon Induced Protein Kinase EIF2AK2	Protein Coding	48	GC02M178431	2.64996	https://www.genecards.org/cgi-bin/carddisp.pl?gene=PRKRA
KY	Kyphoscoliosis Peptidase	Protein Coding	42	GC03M134599	2.64959	https://www.genecards.org/cgi-bin/carddisp.pl?gene=KY
TRMT44	TRNA Methyltransferase 44 Homolog	Protein Coding	39	GC04P008502	2.63782	https://www.genecards.org/cgi-bin/carddisp.pl?gene=TRMT44
MIR615	MicroRNA 615	RNA Gene	22	GC12P054033	2.63018	https://www.genecards.org/cgi-bin/carddisp.pl?gene=MIR615
TJP3	Tight Junction Protein 3	Protein Coding	46	GC19P003708	2.625	https://www.genecards.org/cgi-bin/carddisp.pl?gene=TJP3
ESD	Esterase D	Protein Coding	51	GC13M046771	2.61943	https://www.genecards.org/cgi-bin/carddisp.pl?gene=ESD
RARG	Retinoic Acid Receptor Gamma	Protein Coding	54	GC12M053210	2.61291	https://www.genecards.org/cgi-bin/carddisp.pl?gene=RARG
ITGB7	Integrin Subunit Beta 7	Protein Coding	52	GC12M053191	2.60369	https://www.genecards.org/cgi-bin/carddisp.pl?gene=ITGB7
CUEDC2	CUE Domain Containing 2	Protein Coding	44	GC10M102424	2.60214	https://www.genecards.org/cgi-bin/carddisp.pl?gene=CUEDC2
ABO	ABO, Alpha 1-3-N-Acetylgalactosaminyltransferase And Alpha 1-3-Galactosyltransferase	Protein Coding	44	GC09M133250	2.55059	https://www.genecards.org/cgi-bin/carddisp.pl?gene=ABO
MIR100	MicroRNA 100	RNA Gene	24	GC11M122152	2.53502	https://www.genecards.org/cgi-bin/carddisp.pl?gene=MIR100
ATRN	Attractin	Protein Coding	44	GC20P003471	2.52761	https://www.genecards.org/cgi-bin/carddisp.pl?gene=ATRN
MIR19B1	MicroRNA 19b-1	RNA Gene	20	GC13P091591	2.52029	https://www.genecards.org/cgi-bin/carddisp.pl?gene=MIR19B1
STARD7	StAR Related Lipid Transfer Domain Containing 7	Protein Coding	44	GC02M096184	2.50691	https://www.genecards.org/cgi-bin/carddisp.pl?gene=STARD7
SDC2	Syndecan 2	Protein Coding	52	GC08P096498	2.50571	https://www.genecards.org/cgi-bin/carddisp.pl?gene=SDC2
SERBP1	SERPINE1 MRNA Binding Protein 1	Protein Coding	43	GC01M067407	2.50336	https://www.genecards.org/cgi-bin/carddisp.pl?gene=SERBP1
C19orf53	Chromosome 19 Open Reading Frame 53	Protein Coding	35	GC19P013774	2.49784	https://www.genecards.org/cgi-bin/carddisp.pl?gene=C19orf53
MED31	Mediator Complex Subunit 31	Protein Coding	39	GC17M006643	2.49448	https://www.genecards.org/cgi-bin/carddisp.pl?gene=MED31
MIR3610	MicroRNA 3610	RNA Gene	15	GC08M116874	2.48686	https://www.genecards.org/cgi-bin/carddisp.pl?gene=MIR3610
MIR3195	MicroRNA 3195	RNA Gene	14	GC20P062064	2.48686	https://www.genecards.org/cgi-bin/carddisp.pl?gene=MIR3195
TACSTD2	Tumor Associated Calcium Signal Transducer 2	Protein Coding	52	GC01M058575	2.47951	https://www.genecards.org/cgi-bin/carddisp.pl?gene=TACSTD2
MS4A1	Membrane Spanning 4-Domains A1	Protein Coding	55	GC11P060532	2.47422	https://www.genecards.org/cgi-bin/carddisp.pl?gene=MS4A1
MIR199A2	MicroRNA 199a-2	RNA Gene	23	GC01M172235	2.46707	https://www.genecards.org/cgi-bin/carddisp.pl?gene=MIR199A2
SPOCD1	SPOC Domain Containing 1	Protein Coding	37	GC01M031790	2.46692	https://www.genecards.org/cgi-bin/carddisp.pl?gene=SPOCD1
IVL	Involucrin	Protein Coding	45	GC01P153101	2.46359	https://www.genecards.org/cgi-bin/carddisp.pl?gene=IVL
MAPRE1	Microtubule Associated Protein RP/EB Family Member 1	Protein Coding	51	GC20P032819	2.45317	https://www.genecards.org/cgi-bin/carddisp.pl?gene=MAPRE1
MIRLET7I	MicroRNA Let-7i	RNA Gene	23	GC12P062619	2.44189	https://www.genecards.org/cgi-bin/carddisp.pl?gene=MIRLET7I
CD151	CD151 Molecule (Raph Blood Group)	Protein Coding	51	GC11P002266	2.4383	https://www.genecards.org/cgi-bin/carddisp.pl?gene=CD151
AHRR	Aryl Hydrocarbon Receptor Repressor	Protein Coding	43	GC05P000321	2.43653	https://www.genecards.org/cgi-bin/carddisp.pl?gene=AHRR
MMRN1	Multimerin 1	Protein Coding	48	GC04P089879	2.42717	https://www.genecards.org/cgi-bin/carddisp.pl?gene=MMRN1
EIF2S2	Eukaryotic Translation Initiation Factor 2 Subunit Beta	Protein Coding	47	GC20M034088	2.42342	https://www.genecards.org/cgi-bin/carddisp.pl?gene=EIF2S2
KLK4	Kallikrein Related Peptidase 4	Protein Coding	52	GC19M073988	2.42076	https://www.genecards.org/cgi-bin/carddisp.pl?gene=KLK4
KLHL24	Kelch Like Family Member 24	Protein Coding	42	GC03P183635	2.36091	https://www.genecards.org/cgi-bin/carddisp.pl?gene=KLHL24
MMP15	Matrix Metallopeptidase 15	Protein Coding	51	GC16P058025	2.35751	https://www.genecards.org/cgi-bin/carddisp.pl?gene=MMP15
CYTOR	Cytoskeleton Regulator RNA	RNA Gene	25	GC02P088332	2.34846	https://www.genecards.org/cgi-bin/carddisp.pl?gene=CYTOR
CAPN8	Calpain 8	Protein Coding	42	GC01M223538	2.34188	https://www.genecards.org/cgi-bin/carddisp.pl?gene=CAPN8
COL6A5	Collagen Type VI Alpha 5 Chain	Protein Coding	42	GC03P130345	2.32843	https://www.genecards.org/cgi-bin/carddisp.pl?gene=COL6A5
KRT3	Keratin 3	Protein Coding	47	GC12M052789	2.31446	https://www.genecards.org/cgi-bin/carddisp.pl?gene=KRT3
DKK4	Dickkopf WNT Signaling Pathway Inhibitor 4	Protein Coding	44	GC08M042373	2.30118	https://www.genecards.org/cgi-bin/carddisp.pl?gene=DKK4
C7orf50	Chromosome 7 Open Reading Frame 50	Protein Coding	38	GC07M001771	2.29702	https://www.genecards.org/cgi-bin/carddisp.pl?gene=C7orf50
DSC1	Desmocollin 1	Protein Coding	46	GC18M031129	2.29483	https://www.genecards.org/cgi-bin/carddisp.pl?gene=DSC1
TMPO	Thymopoietin	Protein Coding	53	GC12P098515	2.26341	https://www.genecards.org/cgi-bin/carddisp.pl?gene=TMPO
SIRT7	Sirtuin 7	Protein Coding	48	GC17M081911	2.2612	https://www.genecards.org/cgi-bin/carddisp.pl?gene=SIRT7
ADAMTS15	ADAM Metallopeptidase With Thrombospondin Type 1 Motif 15	Protein Coding	44	GC11P130448	2.25796	https://www.genecards.org/cgi-bin/carddisp.pl?gene=ADAMTS15
USP29	Ubiquitin Specific Peptidase 29	Protein Coding	42	GC19P057119	2.25763	https://www.genecards.org/cgi-bin/carddisp.pl?gene=USP29
USP6	Ubiquitin Specific Peptidase 6	Protein Coding	46	GC17P005116	2.25196	https://www.genecards.org/cgi-bin/carddisp.pl?gene=USP6
SFRP4	Secreted Frizzled Related Protein 4	Protein Coding	51	GC07M037912	2.24042	https://www.genecards.org/cgi-bin/carddisp.pl?gene=SFRP4
DGKH	Diacylglycerol Kinase Eta	Protein Coding	46	GC13P042040	2.22673	https://www.genecards.org/cgi-bin/carddisp.pl?gene=DGKH
TGM5	Transglutaminase 5	Protein Coding	48	GC15M044138	2.22406	https://www.genecards.org/cgi-bin/carddisp.pl?gene=TGM5
TMPRSS6	Transmembrane Serine Protease 6	Protein Coding	51	GC22M063699	2.21868	https://www.genecards.org/cgi-bin/carddisp.pl?gene=TMPRSS6
ZGRF1	Zinc Finger GRF-Type Containing 1	Protein Coding	40	GC04M112539	2.20723	https://www.genecards.org/cgi-bin/carddisp.pl?gene=ZGRF1
S100A3	S100 Calcium Binding Protein A3	Protein Coding	43	GC01M153547	2.17252	https://www.genecards.org/cgi-bin/carddisp.pl?gene=S100A3
RMDN2	Regulator Of Microtubule Dynamics 2	Protein Coding	41	GC02P037923	2.16508	https://www.genecards.org/cgi-bin/carddisp.pl?gene=RMDN2
TMPRSS15	Transmembrane Serine Protease 15	Protein Coding	51	GC21M018269	2.16225	https://www.genecards.org/cgi-bin/carddisp.pl?gene=TMPRSS15
G0S2	G0/G1 Switch 2	Protein Coding	39	GC01P209675	2.15761	https://www.genecards.org/cgi-bin/carddisp.pl?gene=G0S2
MYCL	MYCL Proto-Oncogene, BHLH Transcription Factor	Protein Coding	44	GC01M039895	2.15758	https://www.genecards.org/cgi-bin/carddisp.pl?gene=MYCL
KRTAP5-5	Keratin Associated Protein 5-5	Protein Coding	32	GC11P001629	2.1219	https://www.genecards.org/cgi-bin/carddisp.pl?gene=KRTAP5-5
BTLA	B And T Lymphocyte Associated	Protein Coding	47	GC03M112463	2.12024	https://www.genecards.org/cgi-bin/carddisp.pl?gene=BTLA
SYT16	Synaptotagmin 16	Protein Coding	38	GC14P061812	2.10024	https://www.genecards.org/cgi-bin/carddisp.pl?gene=SYT16
SLC49A3	Solute Carrier Family 49 Member 3	Protein Coding	35	GC04M002728	2.08251	https://www.genecards.org/cgi-bin/carddisp.pl?gene=SLC49A3
SLC51A	Solute Carrier Family 51 Subunit Alpha	Protein Coding	46	GC03P196211	2.0787	https://www.genecards.org/cgi-bin/carddisp.pl?gene=SLC51A
FAM201A	Family With Sequence Similarity 201 Member A	RNA Gene	26	GC09P038620	2.07755	https://www.genecards.org/cgi-bin/carddisp.pl?gene=FAM201A
ACP3	Acid Phosphatase 3	Protein Coding	50	GC03P135414	2.07353	https://www.genecards.org/cgi-bin/carddisp.pl?gene=ACP3
TEP1	Telomerase Associated Protein 1	Protein Coding	47	GC14M020365	2.06945	https://www.genecards.org/cgi-bin/carddisp.pl?gene=TEP1
PA2G4	Proliferation-Associated 2G4	Protein Coding	48	GC12P057661	2.06406	https://www.genecards.org/cgi-bin/carddisp.pl?gene=PA2G4
LOC108228208	7q11.23 Proximal Recombination Region	Functional Element	3	GC07P075442	2.06002	https://www.genecards.org/cgi-bin/carddisp.pl?gene=LOC108228208
LOC108228209	7q11.23 Distal Recombination Region	Functional Element	3	GC07P076626	2.06002	https://www.genecards.org/cgi-bin/carddisp.pl?gene=LOC108228209
ATP6AP1L	ATPase H+ Transporting Accessory Protein 1 Like (Pseudogene)	Pseudogene	32	GC05P082345	2.05997	https://www.genecards.org/cgi-bin/carddisp.pl?gene=ATP6AP1L
FCER1G	Fc Epsilon Receptor Ig	Protein Coding	49	GC01P161215	2.05294	https://www.genecards.org/cgi-bin/carddisp.pl?gene=FCER1G
VSIG4	V-Set And Immunoglobulin Domain Containing 4	Protein Coding	44	GC0XM066021	2.05259	https://www.genecards.org/cgi-bin/carddisp.pl?gene=VSIG4
OCM	Oncomodulin	Protein Coding	37	GC07P005859	2.04865	https://www.genecards.org/cgi-bin/carddisp.pl?gene=OCM
ANKRD55	Ankyrin Repeat Domain 55	Protein Coding	39	GC05M056099	2.03063	https://www.genecards.org/cgi-bin/carddisp.pl?gene=ANKRD55
ESAM	Endothelial Cell Adhesion Molecule	Protein Coding	47	GC11M124752	2.02945	https://www.genecards.org/cgi-bin/carddisp.pl?gene=ESAM
CPT1B	Carnitine Palmitoyltransferase 1B	Protein Coding	51	GC22M063865	2.02301	https://www.genecards.org/cgi-bin/carddisp.pl?gene=CPT1B
ADAMTS12	ADAM Metallopeptidase With Thrombospondin Type 1 Motif 12	Protein Coding	47	GC05M033524	2.01373	https://www.genecards.org/cgi-bin/carddisp.pl?gene=ADAMTS12
MLLT1	MLLT1 Super Elongation Complex Subunit	Protein Coding	46	GC19M006210	1.98529	https://www.genecards.org/cgi-bin/carddisp.pl?gene=MLLT1
LOC109029533	Cystatin B Upstream Repeat Instability Region	Functional Element	3	GC21P043776	1.97545	https://www.genecards.org/cgi-bin/carddisp.pl?gene=LOC109029533
CWH43	Cell Wall Biogenesis 43 C-Terminal Homolog	Protein Coding	40	GC04P048988	1.97444	https://www.genecards.org/cgi-bin/carddisp.pl?gene=CWH43
PLIN2	Perilipin 2	Protein Coding	48	GC09M019197	1.95774	https://www.genecards.org/cgi-bin/carddisp.pl?gene=PLIN2
PIR	Pirin	Protein Coding	45	GC0XM015402	1.93499	https://www.genecards.org/cgi-bin/carddisp.pl?gene=PIR
TCF21	Transcription Factor 21	Protein Coding	43	GC06P133889	1.90563	https://www.genecards.org/cgi-bin/carddisp.pl?gene=TCF21
LRP3	LDL Receptor Related Protein 3	Protein Coding	43	GC19P076025	1.90408	https://www.genecards.org/cgi-bin/carddisp.pl?gene=LRP3
CAPNS1	Calpain Small Subunit 1	Protein Coding	46	GC19P076101	1.90124	https://www.genecards.org/cgi-bin/carddisp.pl?gene=CAPNS1
METAP2	Methionyl Aminopeptidase 2	Protein Coding	52	GC12P095473	1.89957	https://www.genecards.org/cgi-bin/carddisp.pl?gene=METAP2
ECA1	Epilepsy, Childhood Absence 1	Genetic Locus	4	GC08U990109	1.88096	https://www.genecards.org/cgi-bin/carddisp.pl?gene=ECA1
FPEVF	Epilepsy, Partial, With Variable Foci	Genetic Locus	2	GC00U934338	1.88096	https://www.genecards.org/cgi-bin/carddisp.pl?gene=FPEVF
CLEC1B	C-Type Lectin Domain Family 1 Member B	Protein Coding	44	GC12M023368	1.87959	https://www.genecards.org/cgi-bin/carddisp.pl?gene=CLEC1B
DCD	Dermcidin	Protein Coding	43	GC12M054644	1.86509	https://www.genecards.org/cgi-bin/carddisp.pl?gene=DCD
RS1	Retinoschisin 1	Protein Coding	46	GC0XM018639	1.8539	https://www.genecards.org/cgi-bin/carddisp.pl?gene=RS1
ACBD6	Acyl-CoA Binding Domain Containing 6	Protein Coding	42	GC01M184251	1.8501	https://www.genecards.org/cgi-bin/carddisp.pl?gene=ACBD6
EPRPDC	Epilepsy, Rolandic, With Paroxysmal Exercise-Induced Dystonia And Writer'S Cramp	Genetic Locus	2	GC00U936856	1.84853	https://www.genecards.org/cgi-bin/carddisp.pl?gene=EPRPDC
F11-AS1	F11 Antisense RNA 1	RNA Gene	17	GC04M186286	1.84597	https://www.genecards.org/cgi-bin/carddisp.pl?gene=F11-AS1
EDF1	Endothelial Differentiation Related Factor 1	Protein Coding	44	GC09M136862	1.84218	https://www.genecards.org/cgi-bin/carddisp.pl?gene=EDF1
MIR16-2	MicroRNA 16-2	RNA Gene	21	GC03P160418	1.82826	https://www.genecards.org/cgi-bin/carddisp.pl?gene=MIR16-2
TMEM92	Transmembrane Protein 92	Protein Coding	37	GC17P067209	1.824	https://www.genecards.org/cgi-bin/carddisp.pl?gene=TMEM92
PYDC1	Pyrin Domain Containing 1	Protein Coding	37	GC16M039353	1.81841	https://www.genecards.org/cgi-bin/carddisp.pl?gene=PYDC1
FCMTE1	Familial Cortical Myoclonic Tremor With Epilepsy 1	Genetic Locus	3	GC08U901178	1.8115	https://www.genecards.org/cgi-bin/carddisp.pl?gene=FCMTE1
FCMTE2	Familial Cortical Myoclonic Tremor With Epilepsy 2	Genetic Locus	3	GC02U901705	1.8115	https://www.genecards.org/cgi-bin/carddisp.pl?gene=FCMTE2
EIM	Infantile Myoclonic Epilepsy	Genetic Locus	2	GC00U932514	1.8115	https://www.genecards.org/cgi-bin/carddisp.pl?gene=EIM
EJM3	Epilepsy, Juvenile Myoclonic 3	Genetic Locus	2	GC06U900609	1.8115	https://www.genecards.org/cgi-bin/carddisp.pl?gene=EJM3
EPPS	Epilepsy, Partial, With Pericentral Spikes	Genetic Locus	2	GC04U900013	1.8115	https://www.genecards.org/cgi-bin/carddisp.pl?gene=EPPS
ETL2	Epilepsy, Familial Temporal Lobe	Genetic Locus	2	GC12U900546	1.8115	https://www.genecards.org/cgi-bin/carddisp.pl?gene=ETL2
MYH15	Myosin Heavy Chain 15	Protein Coding	44	GC03M108380	1.81149	https://www.genecards.org/cgi-bin/carddisp.pl?gene=MYH15
OSTF1	Osteoclast Stimulating Factor 1	Protein Coding	46	GC09P075088	1.8106	https://www.genecards.org/cgi-bin/carddisp.pl?gene=OSTF1
LINC01470	Long Intergenic Non-Protein Coding RNA 1470	RNA Gene	14	GC05M152618	1.79785	https://www.genecards.org/cgi-bin/carddisp.pl?gene=LINC01470
CPZ	Carboxypeptidase Z	Protein Coding	46	GC04P008583	1.78089	https://www.genecards.org/cgi-bin/carddisp.pl?gene=CPZ
MMP20	Matrix Metallopeptidase 20	Protein Coding	51	GC11M102576	1.77019	https://www.genecards.org/cgi-bin/carddisp.pl?gene=MMP20
RPL35	Ribosomal Protein L35	Protein Coding	51	GC09M124857	1.76623	https://www.genecards.org/cgi-bin/carddisp.pl?gene=RPL35
CD300E	CD300e Molecule	Protein Coding	42	GC17M074609	1.73417	https://www.genecards.org/cgi-bin/carddisp.pl?gene=CD300E
CASP14	Caspase 14	Protein Coding	53	GC19P015049	1.72875	https://www.genecards.org/cgi-bin/carddisp.pl?gene=CASP14
PDLIM7	PDZ And LIM Domain 7	Protein Coding	48	GC05M177483	1.72674	https://www.genecards.org/cgi-bin/carddisp.pl?gene=PDLIM7
PDAP1	PDGFA Associated Protein 1	Protein Coding	42	GC07M099392	1.71198	https://www.genecards.org/cgi-bin/carddisp.pl?gene=PDAP1
KRT12	Keratin 12	Protein Coding	47	GC17M040861	1.69446	https://www.genecards.org/cgi-bin/carddisp.pl?gene=KRT12
SRP14	Signal Recognition Particle 14	Protein Coding	43	GC15M040035	1.68048	https://www.genecards.org/cgi-bin/carddisp.pl?gene=SRP14
LGR6	Leucine Rich Repeat Containing G Protein-Coupled Receptor 6	Protein Coding	48	GC01P202193	1.67656	https://www.genecards.org/cgi-bin/carddisp.pl?gene=LGR6
KIRREL2	Kirre Like Nephrin Family Adhesion Molecule 2	Protein Coding	48	GC19P076091	1.67452	https://www.genecards.org/cgi-bin/carddisp.pl?gene=KIRREL2
PTGFR	Prostaglandin F Receptor	Protein Coding	52	GC01P078303	1.63797	https://www.genecards.org/cgi-bin/carddisp.pl?gene=PTGFR
ITGAD	Integrin Subunit Alpha D	Protein Coding	44	GC16P043930	1.63437	https://www.genecards.org/cgi-bin/carddisp.pl?gene=ITGAD
SLFN14	Schlafen Family Member 14	Protein Coding	41	GC17M053834	1.61895	https://www.genecards.org/cgi-bin/carddisp.pl?gene=SLFN14
USP4	Ubiquitin Specific Peptidase 4	Protein Coding	50	GC03M049277	1.59061	https://www.genecards.org/cgi-bin/carddisp.pl?gene=USP4
H1-10	H1.10 Linker Histone	Protein Coding	39	GC03M130754	1.56841	https://www.genecards.org/cgi-bin/carddisp.pl?gene=H1-10
GUCY2C	Guanylate Cyclase 2C	Protein Coding	52	GC12M014612	1.56296	https://www.genecards.org/cgi-bin/carddisp.pl?gene=GUCY2C
TGFB1I1	Transforming Growth Factor Beta 1 Induced Transcript 1	Protein Coding	48	GC16P043933	1.55537	https://www.genecards.org/cgi-bin/carddisp.pl?gene=TGFB1I1
TRIM13	Tripartite Motif Containing 13	Protein Coding	44	GC13P049995	1.55143	https://www.genecards.org/cgi-bin/carddisp.pl?gene=TRIM13
MIR509-1	MicroRNA 509-1	RNA Gene	18	GC0XM147260	1.53661	https://www.genecards.org/cgi-bin/carddisp.pl?gene=MIR509-1
LILRB4	Leukocyte Immunoglobulin Like Receptor B4	Protein Coding	44	GC19P054643	1.52478	https://www.genecards.org/cgi-bin/carddisp.pl?gene=LILRB4
MIR582	MicroRNA 582	RNA Gene	22	GC05M059703	1.51932	https://www.genecards.org/cgi-bin/carddisp.pl?gene=MIR582
MPP1	MAGUK P55 Scaffold Protein 1	Protein Coding	46	GC0XM154779	1.50946	https://www.genecards.org/cgi-bin/carddisp.pl?gene=MPP1
FCRL6	Fc Receptor Like 6	Protein Coding	43	GC01P159800	1.48557	https://www.genecards.org/cgi-bin/carddisp.pl?gene=FCRL6
ANO6	Anoctamin 6	Protein Coding	50	GC12P045215	1.48188	https://www.genecards.org/cgi-bin/carddisp.pl?gene=ANO6
CCDC124	Coiled-Coil Domain Containing 124	Protein Coding	37	GC19P075764	1.48159	https://www.genecards.org/cgi-bin/carddisp.pl?gene=CCDC124
SLC26A3	Solute Carrier Family 26 Member 3	Protein Coding	51	GC07M107765	1.4738	https://www.genecards.org/cgi-bin/carddisp.pl?gene=SLC26A3
HK3	Hexokinase 3	Protein Coding	49	GC05M176882	1.47154	https://www.genecards.org/cgi-bin/carddisp.pl?gene=HK3
CLEC6A	C-Type Lectin Domain Containing 6A	Protein Coding	45	GC12P008455	1.46757	https://www.genecards.org/cgi-bin/carddisp.pl?gene=CLEC6A
SMCO4	Single-Pass Membrane Protein With Coiled-Coil Domains 4	Protein Coding	38	GC11M103386	1.46743	https://www.genecards.org/cgi-bin/carddisp.pl?gene=SMCO4
RNF187	Ring Finger Protein 187	Protein Coding	37	GC01P228487	1.45407	https://www.genecards.org/cgi-bin/carddisp.pl?gene=RNF187
KCNMB3	Potassium Calcium-Activated Channel Subfamily M Regulatory Beta Subunit 3	Protein Coding	43	GC03M179236	1.44628	https://www.genecards.org/cgi-bin/carddisp.pl?gene=KCNMB3
SYT9	Synaptotagmin 9	Protein Coding	39	GC11P007238	1.42841	https://www.genecards.org/cgi-bin/carddisp.pl?gene=SYT9
LRRC15	Leucine Rich Repeat Containing 15	Protein Coding	44	GC03M194357	1.38744	https://www.genecards.org/cgi-bin/carddisp.pl?gene=LRRC15
MIR4274	MicroRNA 4274	RNA Gene	14	GC04P007461	1.36282	https://www.genecards.org/cgi-bin/carddisp.pl?gene=MIR4274
GSTA3	Glutathione S-Transferase Alpha 3	Protein Coding	48	GC06M052896	1.35601	https://www.genecards.org/cgi-bin/carddisp.pl?gene=GSTA3
MIR511	MicroRNA 511	RNA Gene	18	GC10P017845	1.35531	https://www.genecards.org/cgi-bin/carddisp.pl?gene=MIR511
AIR	Acute Insulin Response (2)	Genetic Locus	3	GC01U990199	1.31686	https://www.genecards.org/cgi-bin/carddisp.pl?gene=AIR
CD300LB	CD300 Molecule Like Family Member B	Protein Coding	43	GC17M074520	1.31513	https://www.genecards.org/cgi-bin/carddisp.pl?gene=CD300LB
SIAH3	Siah E3 Ubiquitin Protein Ligase Family Member 3	Protein Coding	36	GC13M045777	1.31012	https://www.genecards.org/cgi-bin/carddisp.pl?gene=SIAH3
KIAA1143	KIAA1143	Protein Coding	36	GC03M044737	1.29961	https://www.genecards.org/cgi-bin/carddisp.pl?gene=KIAA1143
PRAME	PRAME Nuclear Receptor Transcriptional Regulator	Protein Coding	44	GC22M022547	1.29449	https://www.genecards.org/cgi-bin/carddisp.pl?gene=PRAME
MIR4435-2HG	MIR4435-2 Host Gene	RNA Gene	21	GC02M111663	1.2834	https://www.genecards.org/cgi-bin/carddisp.pl?gene=MIR4435-2HG
SRPK3	SRSF Protein Kinase 3	Protein Coding	46	GC0XP153776	1.26537	https://www.genecards.org/cgi-bin/carddisp.pl?gene=SRPK3
LILRB2	Leukocyte Immunoglobulin Like Receptor B2	Protein Coding	46	GC19M074134	1.18208	https://www.genecards.org/cgi-bin/carddisp.pl?gene=LILRB2
JPH2	Junctophilin 2	Protein Coding	47	GC20M044111	1.16857	https://www.genecards.org/cgi-bin/carddisp.pl?gene=JPH2
TNFRSF18	TNF Receptor Superfamily Member 18	Protein Coding	48	GC01M001203	1.16788	https://www.genecards.org/cgi-bin/carddisp.pl?gene=TNFRSF18
HCG22	HLA Complex Group 22 (Gene/Pseudogene)	Protein Coding	27	GC06P031053	1.16036	https://www.genecards.org/cgi-bin/carddisp.pl?gene=HCG22
DSG3	Desmoglein 3	Protein Coding	48	GC18P031447	1.14484	https://www.genecards.org/cgi-bin/carddisp.pl?gene=DSG3
RNASE11	Ribonuclease A Family Member 11 (Inactive)	Protein Coding	38	GC14M020582	1.14009	https://www.genecards.org/cgi-bin/carddisp.pl?gene=RNASE11
SERPINB4	Serpin Family B Member 4	Protein Coding	42	GC18M063637	1.13245	https://www.genecards.org/cgi-bin/carddisp.pl?gene=SERPINB4
SDS	Serine Dehydratase	Protein Coding	48	GC12M113392	1.12272	https://www.genecards.org/cgi-bin/carddisp.pl?gene=SDS
ASIP	Agouti Signaling Protein	Protein Coding	45	GC20P034913	1.11565	https://www.genecards.org/cgi-bin/carddisp.pl?gene=ASIP
CLEC4D	C-Type Lectin Domain Family 4 Member D	Protein Coding	44	GC12P008509	1.10172	https://www.genecards.org/cgi-bin/carddisp.pl?gene=CLEC4D
MIR596	MicroRNA 596	RNA Gene	17	GC08P001817	1.08996	https://www.genecards.org/cgi-bin/carddisp.pl?gene=MIR596
[truncated: 23 more rows]

## Sheet: OMIM-Gene-Map-Retrieval
Gene Map Search - 'traumatic brain injury '
Downloaded:	Mar 16, 2023
Copyright (c) 1966-2023 Johns Hopkins University OMIM, data are provided for research purposes only.
Cytogenetic location	Genomic coordinates (From NCBI/GRCh38)	Gene/Locus	Gene/Locus name	Gene/Locus MIM number	Approved Symbol	Entrez Gene ID	Ensembl Gene ID	Comments	Phenotype	Phenotype MIM number	Inheritance	Pheno map key	Mouse Gene (from MGI)
1p36.23	1:8352404-8817640	RERE, NEDBEH	Arginine-glutamic acid dipeptide repeats	605226	RERE	473	ENSG00000142599,ENST00000400908;;;ENST00000400908		Neurodevelopmental disorder with or without anomalies of the brain, eye, or heart	616975	Autosomal dominant	3	Rere
1p36.22	1:11806191-11843130	CLCN6, CONRIBA	Chloride channel 6	602726	CLCN6	1185	ENSG00000011021,ENST00000346436;;;ENST00000346436		Neurodegeneration, childhood-onset, hypotonia, respiratory insufficiency and brain imaging abnormalities	619173	Autosomal dominant	3	Clcn6
1p36.12	1:22710838-22921500	EPHB2, EPHT3, DRT, ERK, PCBC, CAPB, BDPLT22	eph tyrosine kinase 3 (ephrin receptor EphB2)	600997	EPHB2	2048	ENSG00000133216,ENST00000374630;;;ENST00000374630	mutation identified in 1 BDPLT22 family	?Bleeding disorder, platelet-type, 22	618462	Autosomal recessive	3	Ephb2
1p36.12	1:22710838-22921500	EPHB2, EPHT3, DRT, ERK, PCBC, CAPB, BDPLT22	eph tyrosine kinase 3 (ephrin receptor EphB2)	600997	EPHB2	2048	ENSG00000133216,ENST00000374630;;;ENST00000374630	mutation identified in 1 BDPLT22 family	{Prostate cancer/brain cancer susceptibility, somatic}	603688		3	Ephb2
1p36.12	1:23304688-23344284	HNRPR, HNRNPR, NEDDFSB	Heterogeneous nuclear ribonucleoprotein R	607201	HNRNPR	10236	ENSG00000125944,ENST00000302271;;;ENST00000302271		Neurodevelopmental disorder with dysmorphic facies and skeletal and brain abnormalities	620073	Autosomal dominant	3	Hnrnpr
1p34.2	1:39955145-39969956	MFSD2A, NEDMISBA	Major facilitator superfamily domain-containing protein 2A	614397	MFSD2A	84879	ENSG00000168389,ENST00000372811;;;ENST00000372811		Neurodevelopmental disorder with progressive microcephaly, spasticity, and brain abnormalities	616486	Autosomal recessive	3	Mfsd2a
1p34.1	1:45326895-45328710	HPDL, NEDSWMA, SPG83	4-hydroxyphenylpyruvate dioxygenase-like	618994	HPDL	84842	ENSG00000186603,ENST00000334815;;;ENST00000334815		Neurodevelopmental disorder with progressive spasticity and brain white matter abnormalities	619026	Autosomal recessive	3	Hpdl
1p34.1	1:45326895-45328710	HPDL, NEDSWMA, SPG83	4-hydroxyphenylpyruvate dioxygenase-like	618994	HPDL	84842	ENSG00000186603,ENST00000334815;;;ENST00000334815		Spastic paraplegia 83, autosomal recessive	619027	Autosomal recessive	3	Hpdl
1p34.1	1:46188683-46220305	POMGNT1, MEB, MDDGA3, MDDGB3, MDDGC3, RP76, LGMDR15	Protein 0-mannose beta-1,2-N-acetylglucosaminyltransferase	606822	POMGNT1	55624	ENSG00000085998,ENST00000371984;;;ENST00000371984		Muscular dystrophy-dystroglycanopathy (congenital with brain and eye anomalies), type A, 3	253280	Autosomal recessive	3	Pomgnt1
1p34.1	1:46188683-46220305	POMGNT1, MEB, MDDGA3, MDDGB3, MDDGC3, RP76, LGMDR15	Protein 0-mannose beta-1,2-N-acetylglucosaminyltransferase	606822	POMGNT1	55624	ENSG00000085998,ENST00000371984;;;ENST00000371984		Muscular dystrophy-dystroglycanopathy (congenital with impaired intellectual development), type B, 3	613151	Autosomal recessive	3	Pomgnt1
1p34.1	1:46188683-46220305	POMGNT1, MEB, MDDGA3, MDDGB3, MDDGC3, RP76, LGMDR15	Protein 0-mannose beta-1,2-N-acetylglucosaminyltransferase	606822	POMGNT1	55624	ENSG00000085998,ENST00000371984;;;ENST00000371984		Muscular dystrophy-dystroglycanopathy (limb-girdle), type C, 3	613157	Autosomal recessive	3	Pomgnt1
1p34.1	1:46188683-46220305	POMGNT1, MEB, MDDGA3, MDDGB3, MDDGC3, RP76, LGMDR15	Protein 0-mannose beta-1,2-N-acetylglucosaminyltransferase	606822	POMGNT1	55624	ENSG00000085998,ENST00000371984;;;ENST00000371984		Retinitis pigmentosa 76	617123	Autosomal recessive	3	Pomgnt1
1p32.3	1:51907956-51990700	RAB3B	Brain antigen RAB3B	179510	RAB3B	5865	ENSG00000169213,ENST00000371655;;;ENST00000371655					Rab3b
1p31.3	1:61077227-61462788	NFIA, BRMUTD	Nuclear factor I/A	600727	NFIA	4774	ENSG00000162599,ENST00000403491;;;ENST00000403491		Brain malformations with or without urinary tract defects	613735	Autosomal dominant	3	Nfia
1p13.3	1:109733937-109741038	GSTM3, GST5	Glutathione S-transferase M3, brain	138390	GSTM3	2947	ENSG00000134202,ENST00000361066;;;ENST00000361066					Gstm5
1q21.3	1:151008449-151035713	PRUNE1, DRES17, NMIHBA	Prune exopolyphosphatase 1	617413	PRUNE1	58497	ENSG00000143363,ENST00000271620;;;ENST00000271620		Neurodevelopmental disorder with microcephaly, hypotonia, and variable brain anomalies	617481	Autosomal recessive	3	Prune1
1q22	1:156591776-156594299	NAXE, APOA1BP, AIBP, PEBEL	NAD(P)HX epimerase	608862	NAXE	128240	ENSG00000163382,ENST00000368235;;;ENST00000368235		Encephalopathy, progressive, early-onset, with brain edema and/or leukoencephalopathy	617186	Autosomal recessive	3	Naxe
1q25.1	1:173824673-173858546	DARS2, ASPRS. LBSL	Aspartyl-tRNA synthetase 2	610956	DARS2	55157	ENSG00000117593,ENST00000649689;;;ENST00000649689		Leukoencephalopathy with brain stem and spinal cord involvement and lactate elevation	611105	Autosomal recessive	3	Dars2
1q42.2	1:231332753-231337852	EXOC8, EXO84, SEC84, NEDMISB	Exocyst complex component 8	615283	EXOC8	149371	ENSG00000116903,ENST00000366645;;;ENST00000366645	mutation identified in 1 NEDMISB family	?Neurodevelopmental disorder with microcephaly, seizures, and brain atrophy	619076	Autosomal recessive	3	Exoc8
1q42.3	1:235439796-235504452	B3GALNT2, MGC39558, MDDGA11	Beta-1,3-N-acetylgalactosaminyltransferase 2	610194	B3GALNT2	148789	ENSG00000162885,ENST00000366600;;;ENST00000366600		Muscular dystrophy-dystroglycanopathy (congenital with brain and eye anomalies, type A, 11	615181	Autosomal recessive	3	B3galnt2
2p25.3	2:3379694-3479565	TRAPPC12, TTC15, PEBAS	Trafficking protein particle complex, subunit 12	614139	TRAPPC12	51112	ENSG00000171853,ENST00000324266;;;ENST00000324266		Encephalopathy, progressive, early-onset, with brain atrophy and spasticity	617669	Autosomal recessive	3	Trappc12
2p23.2	2:27888709-28338901	BRE, BRCC4, BRCC45	Brain and reproductive organ-expressed protein	610497	BABAM2	9577	ENSG00000158019,ENST00000379624;;;ENST00000379624					Babam2
2p21	2:47335315-47335514	BCYRN1, BC200	Brain cytoplasmic RNA 1	606089	BCYRN1	618	ENSG00000236824,ENST00000418539
2p16.3	2:48440766-48515386	PPP1R21, CCDC128, KLRAQ1, NEDHFBA	Protein phosphatase 1, regulatory subunit 21	618159	PPP1R21	129285	ENSG00000162869,ENST00000294952;;;ENST00000294952		Neurodevelopmental disorder with hypotonia, facial dysmorphism, and brain abnormalities	619383	Autosomal recessive	3	Ppp1r21
2p12	2:79185377-80648780	CTNNA2, CAPR, CTNR, CDCBM9	Catenin, alpha-2 (cadherin-associated protein, related)	114025	CTNNA2	1496	ENSG00000066032,ENST00000402739;;;ENST00000402739		Cortical dysplasia, complex, with other brain malformations 9	618174	Autosomal recessive	3	Ctnna2
2q14.2	2:118842171-118847648	EN1, ENDOVESLB	Engrailed-1	131290	EN1	2019	ENSG00000163064,ENST00000295206;;;ENST00000295206	mutation identified in 1 ENDOVESLB patient	?ENDOVE syndrome, limb-brain type	619218	Autosomal recessive	3	En1
2q21.1	2:130151392-130181757	SMPD4, NSMASE3, KIAA1418, NEDMABA	Sphingomyelin phosphodiesterase 4, neutral membrane	610457	SMPD4	55627	ENSG00000136699,ENST00000680298;;;ENST00000680298		Neurodevelopmental disorder with microcephaly, arthrogryposis, and structural brain anomalies	618622	Autosomal recessive	3	Smpd4
2q23.1-q23.2	2:148875227-149026759	KIF5C, NKHC2, CDCBM2	Kinesin family member 5C	604593	KIF5C	3800	ENSG00000168280,ENST00000435030;;;ENST00000435030		Cortical dysplasia, complex, with other brain malformations 2	615282	Autosomal dominant	3	Kif5c
2q24.2	2:161416297-161425870	TBR1, IDDAS	T-box, brain, 1	604616	TBR1	10716	ENSG00000136535,ENST00000389554;;;ENST00000389554		Intellectual developmental disorder with autism and speech delay	606053	Autosomal dominant	3	Tbr1
2q31.1	2:170813210-170861151	GAD1, SCP, DEE89	Glutamate decarboxylase-1, brain, 67kD	605363	GAD1	2571	ENSG00000128683,ENST00000358196;;;ENST00000358196		Developmental and epileptic encephalopathy 89	619124	Autosomal recessive	3	Gad1
2q31.1	2:171687469-171750158	DYNC1I2, DNCI2, IC2, NEDMIBA	Dynein, cytoplasmic-1, intermediate chain-2	603331	DYNC1I2	1781	ENSG00000077380,ENST00000397119;;;ENST00000397119		Neurodevelopmental disorder with microcephaly and structural brain anomalies	618492	Autosomal recessive	3	Dync1i2
2q33.1	2:196833004-196926707	PGAP1, NEDDSBA	Post-GPI attachment to proteins 1	611655	PGAP1	80055	ENSG00000197121,ENST00000354764;;;ENST00000354764		Neurodevelopmental disorder with dysmorphic features, spasticity, and brain abnormalities	615802	Autosomal recessive	3	Pgap1
2q36.1	2:222566899-222656092	FARSB, FARSLB, RILDBC1	Phenylalanine-tRNA synthetase-like, beta subunit	609690	FARSB	10056	ENSG00000116120,ENST00000281828;;;ENST00000281828		Rajab interstitial lung disease with brain calcifications 1	613658	Autosomal recessive	3	Farsb
2q37.2	2:236161340-236168386	GBX2	Gastrulation brain homeobox 2	601135	GBX2	2637	ENSG00000168505,ENST00000306318;;;ENST00000306318					Gbx2
3p26.1	3:6861115-7741533	GRM7, MGLUR7, NEDSHBA	Glutamate receptor, metabotropic, 7	604101	GRM7	2917	ENSG00000196277,ENST00000357716;;;ENST00000357716		Neurodevelopmental disorder with seizures, hypotonia, and brain abnormalities	618922	Autosomal recessive	3	Grm7
3p22.1	3:43079234-43106079	POMGNT2, GTDC2, C3orf39, AGO61, MDDGA8, MDDGC8	Protein O-mannose beta-1,2-N-acetylglucosaminyltransferase 2	614828	POMGNT2	84892	ENSG00000144647,ENST00000344697;;;ENST00000344697		Muscular dystrophy-dystroglycanopathy (congenital with brain and eye anomalies), type A, 8	614830	Autosomal recessive	3	Pomgnt2
3p22.1	3:43079234-43106079	POMGNT2, GTDC2, C3orf39, AGO61, MDDGA8, MDDGC8	Protein O-mannose beta-1,2-N-acetylglucosaminyltransferase 2	614828	POMGNT2	84892	ENSG00000144647,ENST00000344697;;;ENST00000344697		Muscular dystrophy-dystroglycanopathy (limb-girdle) type C, 8	618135	Autosomal recessive	3	Pomgnt2
3p21.31	3:47381021-47413435	PTPN23, KIAA1471, HDPTP, NEDBASS	Protein-tyrosine phosphatase, nonreceptor-type, 23	606584	PTPN23	25930	ENSG00000076201,ENST00000265562;;;ENST00000265562		Neurodevelopmental disorder and structural brain anomalies with or without seizures and spasticity	618890	Autosomal recessive	3	Ptpn23
3p21.31	3:49359145-49411976	RHOA, ARHA, ARH12, RHOH12, EDFAOB	Ras homolog gene family, member A (oncogene RHO H12)	165390	RHOA	387	ENSG00000067560,ENST00000418115;;;ENST00000418115		Ectodermal dysplasia with facial dysmorphism and acral, ocular, and brain anomalies, somatic mosaic	618727		3	Rhoa
3p21.31	3:49468948-49535615	DAG1, DAG, MDDGC9, MDDGA9, LGMDR16	Dystrophin-associated glycoprotein-1	128239	DAG1	1605	ENSG00000173402,ENST00000308775;;;ENST00000308775		Muscular dystrophy-dystroglycanopathy (congenital with brain and eye anomalies), type A, 9	616538	Autosomal recessive	3	Dag1
3p21.31	3:49468948-49535615	DAG1, DAG, MDDGC9, MDDGA9, LGMDR16	Dystrophin-associated glycoprotein-1	128239	DAG1	1605	ENSG00000173402,ENST00000308775;;;ENST00000308775		Muscular dystrophy-dystroglycanopathy (limb-girdle), type C, 9	613818	Autosomal recessive	3	Dag1
3p21.31	3:49719916-49723951	GMPPB, KIAA1851, MDDGA14, MDDGB14, MDDGC14, LGMDR19	GDP-mannose pyrophosphorylase B	615320	GMPPB	29925	ENSG00000173540,ENST00000308388;;;ENST00000308388		Muscular dystrophy-dystroglycanopathy (congenital with brain and eye anomalies), type A, 14	615350	Autosomal recessive	3	Gmppb
3p21.31	3:49719916-49723951	GMPPB, KIAA1851, MDDGA14, MDDGB14, MDDGC14, LGMDR19	GDP-mannose pyrophosphorylase B	615320	GMPPB	29925	ENSG00000173540,ENST00000308388;;;ENST00000308388		Muscular dystrophy-dystroglycanopathy (congenital with impaired intellectual development), type B, 14	615351	Autosomal recessive	3	Gmppb
3p21.31	3:49719916-49723951	GMPPB, KIAA1851, MDDGA14, MDDGB14, MDDGC14, LGMDR19	GDP-mannose pyrophosphorylase B	615320	GMPPB	29925	ENSG00000173540,ENST00000308388;;;ENST00000308388		Muscular dystrophy-dystroglycanopathy (limb-girdle), type C, 14	615352	Autosomal recessive	3	Gmppb
3q24	3:147409365-147416719	ZIC1, CRS6, BAIDCS	Zic family, member 1	600470	ZIC1	7545	ENSG00000152977,ENST00000282928;;;ENST00000282928	mutation identified in 1 CRS6 family	?Craniosynostosis 6	616602	Autosomal dominant	3	Zic1
3q24	3:147409365-147416719	ZIC1, CRS6, BAIDCS	Zic family, member 1	600470	ZIC1	7545	ENSG00000152977,ENST00000282928;;;ENST00000282928	mutation identified in 1 CRS6 family	Structural brain anomalies with impaired intellectual development and craniosynostosis	618736	Autosomal dominant	3	Zic1
3q29	3:196639694-196662004	NRROS, LRRC33, SENEBAC	Negative regulator of oxygen species	615322	NRROS	375387	ENSG00000174004,ENST00000328557;;;ENST00000328557		Seizures, early-onset, with neurodegeneration and brain calcification	618875	Autosomal recessive	3	Nrros
4q28.1	4:122923078-123319433	SPATA5, SPAF, NEDHSB	Spermatogenesis-associated protein 5	613940	SPATA5	166378	ENSG00000145375,ENST00000274008;;;ENST00000274008		Neurodevelopmental disorder with hearing loss, seizures, and brain abnormalities	616577	Autosomal recessive	3	Spata5
4q33	4:169620578-169723673	CLCN3, NEDHYBA, NEDSBA	Chloride channel-3	600580	CLCN3	1182	ENSG00000109572,ENST00000513761;;;ENST00000513761	mutation identified in 1 NEDSBA family	Neurodevelopmental disorder with hypotonia and brain abnormalities	619512	Autosomal dominant	3	Clcn3
4q33	4:169620578-169723673	CLCN3, NEDHYBA, NEDSBA	Chloride channel-3	600580	CLCN3	1182	ENSG00000109572,ENST00000513761;;;ENST00000513761	mutation identified in 1 NEDSBA family	Neurodevelopmental disorder with seizures and brain abnormalities	619517	Autosomal recessive	3	Clcn3
5p15.31	5:7396138-7830081	ADCY2	Adenylyl cyclase-2, brain	103071	ADCY2	108	ENSG00000078295,ENST00000338316;;;ENST00000338316					Adcy2
5p15.1	5:17216823-17276834	BASP1, CAP23, NAP22	Brain-abundant signal protein, membrane-attached, 1	605940	BASP1	10409	ENSG00000176788,ENST00000322611;;;ENST00000322611					Basp1
5p13.2	5:36098407-36151887	LMBRD2, DENBA	LMBR1 domain-containing protein 2	619490	LMBRD2	92255	ENSG00000164187,ENST00000296603;;;ENST00000296603		Developmental delay with variable neurologic and brain abnormalities	619694	Autosomal dominant	3	Lmbrd2
5q12.1	5:62306206-62391025	KIF2A, CDCBM3	Kinesin, heavy chain, 2	602591	KIF2A	3796	ENSG00000068796,ENST00000407818;;;ENST00000407818		Cortical dysplasia, complex, with other brain malformations 3	615411	Autosomal dominant	3	Kif2a
5q22.1	5:111223583-111494886	CAMK4	Ca(2+)-calmodulin-dependent protein kinase type IV of brain	114080	CAMK4	814	ENSG00000152495,ENST00000282356;;;ENST00000282356					Camk4
5q22.2	5:112707498-112846239	APC, GS, FPC, BTPS2, DESMD	APC regulator of WNT signaling pathway	611731	APC	324	ENSG00000134982,ENST00000257430;;;ENST00000257430	150kb distal to MCC	Adenoma, periampullary, somatic	175100		3	Apc
5q22.2	5:112707498-112846239	APC, GS, FPC, BTPS2, DESMD	APC regulator of WNT signaling pathway	611731	APC	324	ENSG00000134982,ENST00000257430;;;ENST00000257430	150kb distal to MCC	Adenomatous polyposis coli	175100	Autosomal dominant	3	Apc
5q22.2	5:112707498-112846239	APC, GS, FPC, BTPS2, DESMD	APC regulator of WNT signaling pathway	611731	APC	324	ENSG00000134982,ENST00000257430;;;ENST00000257430	150kb distal to MCC	Brain tumor-polyposis syndrome 2	175100	Autosomal dominant	3	Apc
5q22.2	5:112707498-112846239	APC, GS, FPC, BTPS2, DESMD	APC regulator of WNT signaling pathway	611731	APC	324	ENSG00000134982,ENST00000257430;;;ENST00000257430	150kb distal to MCC	Colorectal cancer, somatic	114500		3	Apc
5q22.2	5:112707498-112846239	APC, GS, FPC, BTPS2, DESMD	APC regulator of WNT signaling pathway	611731	APC	324	ENSG00000134982,ENST00000257430;;;ENST00000257430	150kb distal to MCC	Desmoid disease, hereditary	135290	Autosomal dominant	3	Apc
5q22.2	5:112707498-112846239	APC, GS, FPC, BTPS2, DESMD	APC regulator of WNT signaling pathway	611731	APC	324	ENSG00000134982,ENST00000257430;;;ENST00000257430	150kb distal to MCC	Gardner syndrome	175100	Autosomal dominant	3	Apc
5q22.2	5:112707498-112846239	APC, GS, FPC, BTPS2, DESMD	APC regulator of WNT signaling pathway	611731	APC	324	ENSG00000134982,ENST00000257430;;;ENST00000257430	150kb distal to MCC	Gastric adenocarcinoma and proximal polyposis of the stomach	619182	Autosomal dominant	3	Apc
5q22.2	5:112707498-112846239	APC, GS, FPC, BTPS2, DESMD	APC regulator of WNT signaling pathway	611731	APC	324	ENSG00000134982,ENST00000257430;;;ENST00000257430	150kb distal to MCC	Gastric cancer, somatic	613659		3	Apc
5q22.2	5:112707498-112846239	APC, GS, FPC, BTPS2, DESMD	APC regulator of WNT signaling pathway	611731	APC	324	ENSG00000134982,ENST00000257430;;;ENST00000257430	150kb distal to MCC	Hepatoblastoma, somatic	114550		3	Apc
5q31.1	5:134194332-134226073	PPP2CA, NEDLBA	Protein phosphatase-2 (formerly 2A), catalytic subunit, alpha isoform	176915	PPP2CA	5515	ENSG00000113575,ENST00000481195;;;ENST00000481195		Neurodevelopmental disorder and language delay with or without structural brain abnormalities	618354	Autosomal dominant	3	Ppp2ca
5q32	5:150053295-150113365	CSF1R, FMS, HDLS1, BANDDOS	Colony-stimulating factor-1 receptor; oncogene FMS (McDonough feline sarcoma)	164770	CSF1R	1436	ENSG00000182578,ENST00000675795;;;ENST00000675795	FMS2 is 5' end	Brain abnormalities, neurodegeneration, and dysosteosclerosis	618476	Autosomal recessive	3	Csf1r
5q32	5:150053295-150113365	CSF1R, FMS, HDLS1, BANDDOS	Colony-stimulating factor-1 receptor; oncogene FMS (McDonough feline sarcoma)	164770	CSF1R	1436	ENSG00000182578,ENST00000675795;;;ENST00000675795	FMS2 is 5' end	Leukoencephalopathy, diffuse hereditary, with spheroids 1	221820	Autosomal dominant	3	Csf1r
6p25.2	6:3153666-3157544	TUBB2A, CDCBM5	Tubulin, beta-2A	615101	TUBB2A	7280	ENSG00000137267,ENST00000333628;;;ENST00000333628		Cortical dysplasia, complex, with other brain malformations 5	615763	Autosomal dominant	3	Tubb2a
6p25.2	6:3224277-3227653	TUBB2B, CDCBM7	Tubulin, beta-2B	612850	TUBB2B	347733	ENSG00000137285,ENST00000259818;;;ENST00000259818	TUBB2A is 70kb telomeric to TUBB2B	Cortical dysplasia, complex, with other brain malformations 7	610031	Autosomal dominant	3	Tubb2b
6p21.33	6:30720352-30725422	TUBB, TUBB5, M40, CDCBM6, CSCSC1	Tubulin, beta polypeptide	191130	TUBB	203068	ENSG00000196230,ENST00000327892;;;ENST00000327892		Cortical dysplasia, complex, with other brain malformations 6	615771	Autosomal dominant	3	Tubb5
6p21.33	6:30720352-30725422	TUBB, TUBB5, M40, CDCBM6, CSCSC1	Tubulin, beta polypeptide	191130	TUBB	203068	ENSG00000196230,ENST00000327892;;;ENST00000327892		Symmetric circumferential skin creases, congenital, 1	156610	Autosomal dominant	3	Tubb5
6p21.33	6:31353875-31357179	HLA-B, SPDA1	Major histocompatibility complex, class I, B	142830	HLA-B	3106	ENSG00000234745,ENST00000412585;;;ENST00000412585		{Abacavir hypersensitivity, susceptibility to}			3	Gm7030,Gm8909,H2-Bl,H2-D1,H2-K1,H2-M1,H2-M10.1,H2-M10.2,H2-M10.3,H2-M10.4,H2-M10.5,H2-M10.6,H2-M11,H2-M2,H2-M5,H2-M9,H2-Q1,H2-Q10,H2-Q2,H2-Q4,H2-Q6,H2-Q7,H2-T10,H2-T22,H2-T3
6p21.33	6:31353875-31357179	HLA-B, SPDA1	Major histocompatibility complex, class I, B	142830	HLA-B	3106	ENSG00000234745,ENST00000412585;;;ENST00000412585		{Drug-induced liver injury due to flucloxacillin}			3	Gm7030,Gm8909,H2-Bl,H2-D1,H2-K1,H2-M1,H2-M10.1,H2-M10.2,H2-M10.3,H2-M10.4,H2-M10.5,H2-M10.6,H2-M11,H2-M2,H2-M5,H2-M9,H2-Q1,H2-Q10,H2-Q2,H2-Q4,H2-Q6,H2-Q7,H2-T10,H2-T22,H2-T3
6p21.33	6:31353875-31357179	HLA-B, SPDA1	Major histocompatibility complex, class I, B	142830	HLA-B	3106	ENSG00000234745,ENST00000412585;;;ENST00000412585		{Spondyloarthropathy, susceptibility to, 1}	106300	Multifactorial	3	Gm7030,Gm8909,H2-Bl,H2-D1,H2-K1,H2-M1,H2-M10.1,H2-M10.2,H2-M10.3,H2-M10.4,H2-M10.5,H2-M10.6,H2-M11,H2-M2,H2-M5,H2-M9,H2-Q1,H2-Q10,H2-Q2,H2-Q4,H2-Q6,H2-Q7,H2-T10,H2-T22,H2-T3
6p21.33	6:31353875-31357179	HLA-B, SPDA1	Major histocompatibility complex, class I, B	142830	HLA-B	3106	ENSG00000234745,ENST00000412585;;;ENST00000412585		{Stevens-Johnson syndrome, susceptibility to}	608579		3	Gm7030,Gm8909,H2-Bl,H2-D1,H2-K1,H2-M1,H2-M10.1,H2-M10.2,H2-M10.3,H2-M10.4,H2-M10.5,H2-M10.6,H2-M11,H2-M2,H2-M5,H2-M9,H2-Q1,H2-Q10,H2-Q2,H2-Q4,H2-Q6,H2-Q7,H2-T10,H2-T22,H2-T3
6p21.33	6:31353875-31357179	HLA-B, SPDA1	Major histocompatibility complex, class I, B	142830	HLA-B	3106	ENSG00000234745,ENST00000412585;;;ENST00000412585		{Synovitis, chronic, susceptibility to}			3	Gm7030,Gm8909,H2-Bl,H2-D1,H2-K1,H2-M1,H2-M10.1,H2-M10.2,H2-M10.3,H2-M10.4,H2-M10.5,H2-M10.6,H2-M11,H2-M2,H2-M5,H2-M9,H2-Q1,H2-Q10,H2-Q2,H2-Q4,H2-Q6,H2-Q7,H2-T10,H2-T22,H2-T3
6p21.33	6:31353875-31357179	HLA-B, SPDA1	Major histocompatibility complex, class I, B	142830	HLA-B	3106	ENSG00000234745,ENST00000412585;;;ENST00000412585		{Toxic epidermal necrolysis, susceptibility to}	608579		3	Gm7030,Gm8909,H2-Bl,H2-D1,H2-K1,H2-M1,H2-M10.1,H2-M10.2,H2-M10.3,H2-M10.4,H2-M10.5,H2-M10.6,H2-M11,H2-M2,H2-M5,H2-M9,H2-Q1,H2-Q10,H2-Q2,H2-Q4,H2-Q6,H2-Q7,H2-T10,H2-T22,H2-T3
6p21.1	6:42050524-42087462	TAF8, TBN, NEDMLHB	TATA-box binding protein-associated factor 8	609514	TAF8	129685	ENSG00000137413,ENST00000372977;;;ENST00000372977		Neurodevelopmental disorder with severe motor impairment, absent language, cerebral hypomyelination, and brain atrophy	619972	Autosomal recessive	3	Taf8
6q15	6:88139864-88167349	CNR1	Cannabinoid receptor-1, brain	114610	CNR1	1268	ENSG00000118432,ENST00000369501;;;ENST00000369501					Cnr1
6q24.1	6:138903493-138988253	REPS1, NBIA7	RALBP1-associated EPS domain-containing protein 1	614825	REPS1	85021	ENSG00000135597,ENST00000450536;;;ENST00000450536	mutation identified in 1 NBIA7 family	?Neurodegeneration with brain iron accumulation 7	617916	Autosomal recessive	3	Reps1
6q27	6:170282206-170291078	DLL1, DELTA1, NEDBAS	Delta-like canonical Notch ligand 1	606582	DLL1	28514	ENSG00000198719,ENST00000366756;;;ENST00000366756		Neurodevelopmental disorder with nonspecific brain abnormalities and with or without seizures	618709	Autosomal dominant	3	Dll1
7p21.2	7:16087525-16421538	CRPPA, ISPD, MDDGA7, MDDGC7, LGMDR20	CDP-L-ribitol pyrophosphorylase A	614631	CRPPA	729920	ENSG00000214960,ENST00000407010;;;ENST00000407010		Muscular dystrophy-dystroglycanopathy (congenital with brain and eye anomalies), type A, 7	614643	Autosomal recessive	3	Crppa
7p21.2	7:16087525-16421538	CRPPA, ISPD, MDDGA7, MDDGC7, LGMDR20	CDP-L-ribitol pyrophosphorylase A	614631	CRPPA	729920	ENSG00000214960,ENST00000407010;;;ENST00000407010		Muscular dystrophy-dystroglycanopathy (limb-girdle), type C, 7	616052	Autosomal recessive	3	Crppa
7p15.3	7:22727200-22731998	IL6, IFNB2, BSF2, HSF, HGF	Interleukin-6 (interferon, beta-2)	147620	IL6	3569	ENSG00000136244,ENST00000258743;;;ENST00000258743		{Crohn disease-associated growth failure}	266600	Multifactorial	3	Il6
7p15.3	7:22727200-22731998	IL6, IFNB2, BSF2, HSF, HGF	Interleukin-6 (interferon, beta-2)	147620	IL6	3569	ENSG00000136244,ENST00000258743;;;ENST00000258743		{Intracranial hemorrhage in brain cerebrovascular malformations, susceptibility to}	108010	Somatic mutation	3	Il6
7p15.3	7:22727200-22731998	IL6, IFNB2, BSF2, HSF, HGF	Interleukin-6 (interferon, beta-2)	147620	IL6	3569	ENSG00000136244,ENST00000258743;;;ENST00000258743		{Kaposi sarcoma, susceptibility to}	148000	Autosomal dominant	3	Il6
7p15.3	7:22727200-22731998	IL6, IFNB2, BSF2, HSF, HGF	Interleukin-6 (interferon, beta-2)	147620	IL6	3569	ENSG00000136244,ENST00000258743;;;ENST00000258743		{Rheumatoid arthritis, systemic juvenile}	604302		3	Il6
7p15.3	7:22727200-22731998	IL6, IFNB2, BSF2, HSF, HGF	Interleukin-6 (interferon, beta-2)	147620	IL6	3569	ENSG00000136244,ENST00000258743;;;ENST00000258743		{Type 1 diabetes mellitus}	222100	Autosomal recessive	3	Il6
7p15.3	7:22727200-22731998	IL6, IFNB2, BSF2, HSF, HGF	Interleukin-6 (interferon, beta-2)	147620	IL6	3569	ENSG00000136244,ENST00000258743;;;ENST00000258743		{Type 2 diabetes mellitus}	125853	Autosomal dominant	3	Il6
7p12.3	7:45574140-45723116	ADCY1, DFNB44	Adenylate cyclase-1, brain	103072	ADCY1	107	ENSG00000164742,ENST00000297323;;;ENST00000297323	mutation identified in 1 DFNB44 family	?Deafness, autosomal recessive 44	610154	Autosomal recessive	3	Adcy1
7q11.23	7:73699210-73719669	STX1A, STX1	Syntaxin 1A, brain	186590	STX1A	6804	ENSG00000106089,ENST00000222812;;;ENST00000222812					Stx1a
7q21.3	7:98281686-98323430	BRI3	Brain protein I3	615628	BRI3	25798	ENSG00000164713,ENST00000297290;;;ENST00000297290					Bri3
7q36.1	7:151148009-151167694	GBX1	Gastrulation brain homeobox 1	603354	GBX1	2636	ENSG00000164900,ENST00000297537;;;ENST00000297537					Gbx1
7q36.1	7:151466012-151519895	RHEB, RHEB2	Ras homolog enriched in brain	601293	RHEB	6009	ENSG00000106615,ENST00000262187;;;ENST00000262187					Rheb
8p11.21	8:43093515-43123434	POMK, SGK196, MDDGA12, MDDGC12	Protein-O-mannose kinase	615247	POMK	84197	ENSG00000185900,ENST00000331373;;;ENST00000331373	mutation in 1 MDDGC12 family has been reported	?Muscular dystrophy-dystroglycanopathy (limb-girdle), type C, 12	616094	Autosomal recessive	3	Pomk
8p11.21	8:43093515-43123434	POMK, SGK196, MDDGA12, MDDGC12	Protein-O-mannose kinase	615247	POMK	84197	ENSG00000185900,ENST00000331373;;;ENST00000331373	mutation in 1 MDDGC12 family has been reported	Muscular dystrophy-dystroglycanopathy (congenital with brain and eye anomalies), type A, 12	615249	Autosomal recessive	3	Pomk
8q22.3	8:103140725-103230305	BAALC	Brain and acute leukemia gene, cytoplasmic	606602	BAALC	79870	ENSG00000164929,ENST00000309982;;;ENST00000309982					Baalc
8q24.22	8:130780301-131040909	ADCY8, ADCY3	Adenylyl cyclase-8, brain	103070	ADCY8	114	ENSG00000155897,ENST00000286355;;;ENST00000286355					Adcy8
9p23	9:13105707-13279692	MPDZ, MUPP1, HYC2	Multiple PDZ domain protein	603785	MPDZ	8777	ENSG00000107186,ENST00000319217;;;ENST00000319217		Hydrocephalus, congenital, 2, with or without brain or eye anomalies	615219	Autosomal recessive	3	Mpdz
9p21.2	9:26903372-26947242	PLAA, PLAP, NDMSBA	Phospholipase A2-activating protein	603873	PLAA	9373	ENSG00000137055,ENST00000397292;;;ENST00000397292		Neurodevelopmental disorder with progressive microcephaly, spasticity, and brain anomalies	617527	Autosomal recessive	3	Plaa
9q31.2	9:105558130-105641118	FKTN, FCMD, CMD1X, LGMDR13, MDDGA4, MDDGB4, MDDGC4	Fukutin	607440	FKTN	2218	ENSG00000106692,ENST00000357998;;;ENST00000357998		Cardiomyopathy, dilated, 1X	611615	Autosomal recessive	3	Fktn
9q31.2	9:105558130-105641118	FKTN, FCMD, CMD1X, LGMDR13, MDDGA4, MDDGB4, MDDGC4	Fukutin	607440	FKTN	2218	ENSG00000106692,ENST00000357998;;;ENST00000357998		Muscular dystrophy-dystroglycanopathy (congenital with brain and eye anomalies), type A, 4	253800	Autosomal recessive	3	Fktn
9q31.2	9:105558130-105641118	FKTN, FCMD, CMD1X, LGMDR13, MDDGA4, MDDGB4, MDDGC4	Fukutin	607440	FKTN	2218	ENSG00000106692,ENST00000357998;;;ENST00000357998		Muscular dystrophy-dystroglycanopathy (congenital without impaired intellectual development), type B, 4	613152	Autosomal recessive	3	Fktn
9q31.2	9:105558130-105641118	FKTN, FCMD, CMD1X, LGMDR13, MDDGA4, MDDGB4, MDDGC4	Fukutin	607440	FKTN	2218	ENSG00000106692,ENST00000357998;;;ENST00000357998		Muscular dystrophy-dystroglycanopathy (limb-girdle), type C, 4	611588	Autosomal recessive	3	Fktn
9q34.11	9:128255829-128276007	GOLGA2, GM130, DEDHMB	Golgin A2	602580	GOLGA2	2801	ENSG00000167110,ENST00000611957;;;ENST00000611957		Developmental delay with hypotonia, myopathy, and brain abnormalities	620240	Autosomal recessive	3	Golga2
9q34.11	9:129094794-129110793	CRAT, CAT1, NBIA8	Carnitine acetyltransferase	600184	CRAT	1384	ENSG00000095321,ENST00000318080;;;ENST00000318080	mutation identified in 1 NBIA8 patient	?Neurodegeneration with brain iron accumulation 8	617917	Autosomal recessive	3	Crat
9q34.13	9:131502918-131523799	POMT1, MDDGA1, MDDGB1, MDDGC1, LGMDR11	Protein O-mannosyltransferase 1	607423	POMT1	10585	ENSG00000130714,ENST00000402686;;;ENST00000402686		Muscular dystrophy-dystroglycanopathy (congenital with brain and eye anomalies), type A, 1	236670	Autosomal recessive	3	Pomt1
9q34.13	9:131502918-131523799	POMT1, MDDGA1, MDDGB1, MDDGC1, LGMDR11	Protein O-mannosyltransferase 1	607423	POMT1	10585	ENSG00000130714,ENST00000402686;;;ENST00000402686		Muscular dystrophy-dystroglycanopathy (congenital with impaired intellectual development), type B, 1	613155	Autosomal recessive	3	Pomt1
9q34.13	9:131502918-131523799	POMT1, MDDGA1, MDDGB1, MDDGC1, LGMDR11	Protein O-mannosyltransferase 1	607423	POMT1	10585	ENSG00000130714,ENST00000402686;;;ENST00000402686		Muscular dystrophy-dystroglycanopathy (limb-girdle), type C, 1	609308	Autosomal recessive	3	Pomt1
9q34.3	9:136977504-136981742	PTGDS	Prostaglandin D2 synthase (21kD, brain)	176803	PTGDS	5730	ENSG00000107317,ENST00000371625;;;ENST00000371625	distal to ABL				Ptgds
10q22.1	10:69270000-69401882	HK1, HKD, HMSNR, RP79, NEDVIBA	Hexokinase-1	142600	HK1	3098	ENSG00000156515,ENST00000359426;;;ENST00000359426		Hemolytic anemia due to hexokinase deficiency	235700	Autosomal recessive	3	Hk1
10q22.1	10:69270000-69401882	HK1, HKD, HMSNR, RP79, NEDVIBA	Hexokinase-1	142600	HK1	3098	ENSG00000156515,ENST00000359426;;;ENST00000359426		Neurodevelopmental disorder with visual defects and brain anomalies	618547	Autosomal dominant	3	Hk1
10q22.1	10:69270000-69401882	HK1, HKD, HMSNR, RP79, NEDVIBA	Hexokinase-1	142600	HK1	3098	ENSG00000156515,ENST00000359426;;;ENST00000359426		Neuropathy, hereditary motor and sensory, Russe type	605285	Autosomal recessive	3	Hk1
10q22.1	10:69270000-69401882	HK1, HKD, HMSNR, RP79, NEDVIBA	Hexokinase-1	142600	HK1	3098	ENSG00000156515,ENST00000359426;;;ENST00000359426		Retinitis pigmentosa 79	617460	Autosomal dominant	3	Hk1
10q22.3	10:80150889-80205808	ANXA11, ANX11, ALS23, IBMWMA	Annexin A11 (annexin XI)	602572	ANXA11	311	ENSG00000122359,ENST00000422982;;;ENST00000422982		Amyotrophic lateral sclerosis 23	617839	Autosomal dominant	3	Anxa11
10q22.3	10:80150889-80205808	ANXA11, ANX11, ALS23, IBMWMA	Annexin A11 (annexin XI)	602572	ANXA11	311	ENSG00000122359,ENST00000422982;;;ENST00000422982		Inclusion body myopathy and brain white matter abnormalities	619733	Autosomal dominant	3	Anxa11
10q26.13	10:122560754-122643736	DMBT1	Deleted in malignant brain tumors 1	601969	DMBT1	1755	ENSG00000187908,ENST00000338354;;;ENST00000338354					Dmbt1
11p15.1	11:20156155-20160475	DBX1, HLX1	Developing brain homeobox 1	619830	DBX1	120237	ENSG00000109851,ENST00000524983;;;ENST00000524983					Dbx1
11p14.1	11:27654893-27722030	BDNF	Brain-derived neurotrophic factor	113505	BDNF	627	ENSG00000176697,ENST00000356660;;;ENST00000356660	homeology with NRF3 on 12p; at p14 boundary				Bdnf
11q13.1	11:65712018-65719604	KAT5, HTATIP, TIP60, ESA1, PLIP, NEDFASB	Lysine acetyltransferase 5	601409	KAT5	10524	ENSG00000172977,ENST00000341318;;;ENST00000341318		Neurodevelopmental disorder with dysmorphic facies, sleep disturbance, and brain abnormalities	619103	Autosomal dominant	3	Kat5
11q13.2	11:66345374-66347629	B4GAT1, B3GNT1, IGNT, IGAT, MDDGA13	Beta-1,4glucuronyltransferase 1	605517	B4GAT1	11041	ENSG00000174684,ENST00000311181;;;ENST00000311181		Muscular dystrophy-dystroglycanopathy (congenital with brain and eye anomalies), type A, 13	615287	Autosomal recessive	3	B4gat1
11q13.4	11:74490519-74493724	LIPT2	Lipoyl(octanoyl) transferase 2	617659	LIPT2	387787	ENSG00000175536,ENST00000310109;;;ENST00000310109		Encephalopathy, neonatal severe, with lactic acidosis and brain abnormalities	617668	Autosomal recessive	3	Lipt2
11q21	11:93784282-93814963	MED17, CRSP6, CRSP77, TRAP80, DRIP80	Mediator complex subunit 17	603810	MED17	9440	ENSG00000042429,ENST00000251871;;;ENST00000251871		Microcephaly, postnatal progressive, with seizures and brain atrophy	613668	Autosomal recessive	3	Med17
11q23.3	11:119018766-119024134	TRAPPC4, NEDESBA	Trafficking protein particle complex, subunit 4 (synbindin)	610971	TRAPPC4	51399	ENSG00000196655,ENST00000533632;;;ENST00000533632		Neurodevelopmental disorder with epilepsy, spasticity, and brain atrophy	618741	Autosomal recessive	3	Trappc4
11q24.1	11:122977570-122981834	BSX1	Brain-specific homeobox, mouse, homolog of	611074	BSX	390259	ENSG00000188909,ENST00000343035;;;ENST00000343035					Bsx
11q25	11:134069072-134152001	JAM3	Junctional adhesion molecule 3	606871	JAM3	83700	ENSG00000166086,ENST00000299106;;;ENST00000299106		Hemorrhagic destruction of the brain, subependymal calcification, and cataracts	613730	Autosomal recessive	3	Jam3
12p13.33	12:564296-663445	NINJ2	Nerve injury-induced protein 2	607297	NINJ2	4815	ENSG00000171840,ENST00000305108;;;ENST00000305108					Ninj2
12p12.3	12:16548372-16610174	LMO3, RBTNL2, RHOM3	LIM domain only 3 (rhombotin-like 2)	180386	LMO3	55885	ENSG00000048540,ENST00000537304;;;ENST00000537304	expressed mainly in brain				Lmo3
12p12.1	12:25205246-25250929	KRAS, KRAS2, RASK2, NS, CFC2, RALD, OES	KRAS protooncogene, GTPase	190070	KRAS	3845	ENSG00000133703,ENST00000311936;;;ENST00000311936	pseudogene KRAS1P on 6p12-p11	Arteriovenous malformation of the brain, somatic	108010		3	Kras
12p12.1	12:25205246-25250929	KRAS, KRAS2, RASK2, NS, CFC2, RALD, OES	KRAS protooncogene, GTPase	190070	KRAS	3845	ENSG00000133703,ENST00000311936;;;ENST00000311936	pseudogene KRAS1P on 6p12-p11	Bladder cancer, somatic	109800		3	Kras
12p12.1	12:25205246-25250929	KRAS, KRAS2, RASK2, NS, CFC2, RALD, OES	KRAS protooncogene, GTPase	190070	KRAS	3845	ENSG00000133703,ENST00000311936;;;ENST00000311936	pseudogene KRAS1P on 6p12-p11	Breast cancer, somatic	114480		3	Kras
12p12.1	12:25205246-25250929	KRAS, KRAS2, RASK2, NS, CFC2, RALD, OES	KRAS protooncogene, GTPase	190070	KRAS	3845	ENSG00000133703,ENST00000311936;;;ENST00000311936	pseudogene KRAS1P on 6p12-p11	Cardiofaciocutaneous syndrome 2	615278	Autosomal dominant	3	Kras
12p12.1	12:25205246-25250929	KRAS, KRAS2, RASK2, NS, CFC2, RALD, OES	KRAS protooncogene, GTPase	190070	KRAS	3845	ENSG00000133703,ENST00000311936;;;ENST00000311936	pseudogene KRAS1P on 6p12-p11	Gastric cancer, somatic	613659		3	Kras
12p12.1	12:25205246-25250929	KRAS, KRAS2, RASK2, NS, CFC2, RALD, OES	KRAS protooncogene, GTPase	190070	KRAS	3845	ENSG00000133703,ENST00000311936;;;ENST00000311936	pseudogene KRAS1P on 6p12-p11	Leukemia, acute myeloid, somatic	601626		3	Kras
12p12.1	12:25205246-25250929	KRAS, KRAS2, RASK2, NS, CFC2, RALD, OES	KRAS protooncogene, GTPase	190070	KRAS	3845	ENSG00000133703,ENST00000311936;;;ENST00000311936	pseudogene KRAS1P on 6p12-p11	Lung cancer, somatic	211980		3	Kras
12p12.1	12:25205246-25250929	KRAS, KRAS2, RASK2, NS, CFC2, RALD, OES	KRAS protooncogene, GTPase	190070	KRAS	3845	ENSG00000133703,ENST00000311936;;;ENST00000311936	pseudogene KRAS1P on 6p12-p11	Noonan syndrome 3	609942	Autosomal dominant	3	Kras
12p12.1	12:25205246-25250929	KRAS, KRAS2, RASK2, NS, CFC2, RALD, OES	KRAS protooncogene, GTPase	190070	KRAS	3845	ENSG00000133703,ENST00000311936;;;ENST00000311936	pseudogene KRAS1P on 6p12-p11	Oculoectodermal syndrome, somatic	600268		3	Kras
12p12.1	12:25205246-25250929	KRAS, KRAS2, RASK2, NS, CFC2, RALD, OES	KRAS protooncogene, GTPase	190070	KRAS	3845	ENSG00000133703,ENST00000311936;;;ENST00000311936	pseudogene KRAS1P on 6p12-p11	Pancreatic carcinoma, somatic	260350		3	Kras
12p12.1	12:25205246-25250929	KRAS, KRAS2, RASK2, NS, CFC2, RALD, OES	KRAS protooncogene, GTPase	190070	KRAS	3845	ENSG00000133703,ENST00000311936;;;ENST00000311936	pseudogene KRAS1P on 6p12-p11	RAS-associated autoimmune leukoproliferative disorder	614470	Autosomal dominant	3	Kras
12p12.1	12:25205246-25250929	KRAS, KRAS2, RASK2, NS, CFC2, RALD, OES	KRAS protooncogene, GTPase	190070	KRAS	3845	ENSG00000133703,ENST00000311936;;;ENST00000311936	pseudogene KRAS1P on 6p12-p11	Schimmelpenning-Feuerstein-Mims syndrome, somatic mosaic	163200		3	Kras
12p11.23-p11.22	12:27524206-27695564	PPFIBP1, NEDSMBA	PPFIA-binding protein 1	603141	PPFIBP1	8496	ENSG00000110841,ENST00000228425;;;ENST00000228425		Neurodevelopmental disorder with seizures, microcephaly, and brain abnormalities	620024	Autosomal recessive	3	Ppfibp1
12q13.3	12:57229711-57234935	SHMT2, GLYA, NEDCASB	Serine hydroxymethyltransferase	138450	SHMT2	6472	ENSG00000182199,ENST00000328923;;;ENST00000328923	glycine A auxotroph	Neurodevelopmental disorder with cardiomyopathy, spasticity, and brain abnormalities	619121	Autosomal recessive	3	Shmt2
12q14.2	12:63779909-63809562	RXYLT1, TMEM5, MDDGA10	Ribitol xylosyltransferase 1	605862	RXYLT1	10329	ENSG00000118600,ENST00000261234;;;ENST00000261234		Muscular dystrophy-dystroglycanopathy (congenital with brain and eye anomalies), type A, 10	615041	Autosomal recessive	3	Rxylt1
12q21.2-q21.31	12:79773563-79935460	PPP1R12A, MYPT1, GUBS	Protein phosphatase 1, regulatory subunit 12A (myosin phosphatase target subunit 1)	602021	PPP1R12A	4659	ENSG00000058272,ENST00000450142;;;ENST00000450142		Genitourinary and/or/brain malformation syndrome	618820	Autosomal dominant	3	Ppp1r12a
12q24.31	12:124946826-124989131	DHX37, KIAA1517, NEDBAVC, SRXY11	DEAH-box helicase 37	617362	DHX37	57647	ENSG00000150990,ENST00000308736;;;ENST00000308736		46, XY sex reversal 11	273250	Autosomal dominant	3	Dhx37
12q24.31	12:124946826-124989131	DHX37, KIAA1517, NEDBAVC, SRXY11	DEAH-box helicase 37	617362	DHX37	57647	ENSG00000150990,ENST00000308736;;;ENST00000308736		Neurodevelopmental disorder with brain anomalies and with or without vertebral or cardiac anomalies	618731	Autosomal recessive	3	Dhx37
13q34	13:110148963-110307157	COL4A1, BSVD1, HANAC, ICH, BSVD, RATOR, PADMAL	Collagen IV, alpha-1 polypeptide	120130	COL4A1	1282	ENSG00000187498,ENST00000375820;;;ENST00000375820	mutation identified in 1 RATOR family	?Retinal arteries, tortuosity of	180000	Autosomal dominant	3	Col4a1
13q34	13:110148963-110307157	COL4A1, BSVD1, HANAC, ICH, BSVD, RATOR, PADMAL	Collagen IV, alpha-1 polypeptide	120130	COL4A1	1282	ENSG00000187498,ENST00000375820;;;ENST00000375820	mutation identified in 1 RATOR family	Angiopathy, hereditary, with nephropathy, aneurysms, and muscle cramps	611773	Autosomal dominant	3	Col4a1
13q34	13:110148963-110307157	COL4A1, BSVD1, HANAC, ICH, BSVD, RATOR, PADMAL	Collagen IV, alpha-1 polypeptide	120130	COL4A1	1282	ENSG00000187498,ENST00000375820;;;ENST00000375820	mutation identified in 1 RATOR family	Brain small vessel disease with or without ocular anomalies	175780	Autosomal dominant	3	Col4a1
13q34	13:110148963-110307157	COL4A1, BSVD1, HANAC, ICH, BSVD, RATOR, PADMAL	Collagen IV, alpha-1 polypeptide	120130	COL4A1	1282	ENSG00000187498,ENST00000375820;;;ENST00000375820	mutation identified in 1 RATOR family	Microangiopathy and leukoencephalopathy, pontine, autosomal dominant	618564	Autosomal dominant	3	Col4a1
13q34	13:110148963-110307157	COL4A1, BSVD1, HANAC, ICH, BSVD, RATOR, PADMAL	Collagen IV, alpha-1 polypeptide	120130	COL4A1	1282	ENSG00000187498,ENST00000375820;;;ENST00000375820	mutation identified in 1 RATOR family	{Hemorrhage, intracerebral, susceptibility to}	614519		3	Col4a1
13q34	13:110307284-110513209	COL4A2, BSVD2, ICH	Collagen IV, alpha-2 polypeptide	120090	COL4A2	1284	ENSG00000134871,ENST00000360467;;;ENST00000360467		Brain small vessel disease 2	614483	Autosomal dominant	3	Col4a2
13q34	13:110307284-110513209	COL4A2, BSVD2, ICH	Collagen IV, alpha-2 polypeptide	120090	COL4A2	1284	ENSG00000134871,ENST00000360467;;;ENST00000360467		{Hemorrhage, intracerebral, susceptibility to}	614519		3	Col4a2
13q34	13:110615460-110639996	NAXD, CARKD, PEBEL2	NAD(P)HX dehydratase	615910	NAXD	55739	ENSG00000213995,ENST00000680254;;;ENST00000680254		Encephalopathy, progressive, early-onset, with brain edema and/or leukoencephalopathy, 2	618321	Autosomal recessive	3	Naxd
14q21.1	14:39147814-39170333	TRAPPC6B, TPC6, NEDMEBA	Trafficking protein particle complex, subunit 6B	610397	TRAPPC6B	122553	ENSG00000182400,ENST00000330149;;;ENST00000330149		Neurodevelopmental disorder with microcephaly, epilepsy, and brain atrophy	617862	Autosomal recessive	3	Trappc6b
14q24.3	14:77274956-77320883	POMT2, MDDGA2, MDDGB2, MDDGC2, LGMDR14	Putative protein O-mannosyltransferase 2	607439	POMT2	29954	ENSG00000009830,ENST00000261534;;;ENST00000261534		Muscular dystrophy-dystroglycanopathy (congenital with brain and eye anomalies), type A, 2	613150	Autosomal recessive	3	Pomt2
14q24.3	14:77274956-77320883	POMT2, MDDGA2, MDDGB2, MDDGC2, LGMDR14	Putative protein O-mannosyltransferase 2	607439	POMT2	29954	ENSG00000009830,ENST00000261534;;;ENST00000261534		Muscular dystrophy-dystroglycanopathy (congenital with impaired intellectual development), type B, 2	613156	Autosomal recessive	3	Pomt2
14q24.3	14:77274956-77320883	POMT2, MDDGA2, MDDGB2, MDDGC2, LGMDR14	Putative protein O-mannosyltransferase 2	607439	POMT2	29954	ENSG00000009830,ENST00000261534;;;ENST00000261534		Muscular dystrophy-dystroglycanopathy (limb-girdle), type C, 2	613158	Autosomal recessive	3	Pomt2
14q32	14:89300001-107043718	CKBE	Creatine kinase, ectopic expression	123270		1156		linked to IGH, PI; ?same locus as CKBB	[Creatine kinase, brain type, ectopic expression of]	123270		2
14q32.2	14:100537147-100587417	BEGAIN	Brain-enriched guanylate kinase-associated protein	618597	BEGAIN	57596	ENSG00000183092,ENST00000554140;;;ENST00000554140					Begain
14q32.33	14:103519667-103522830	CKB, CKBB, BCK	Creatine kinase, brain type	123280	CKB	1152	ENSG00000166165,ENST00000348956;;;ENST00000348956	distal to PI and AACT; closely linked to AKT1 and IGH; proximal to IGH				Ckb
14q32.33	14:104138587-104180894	KIF26A, KIAA1236, CDCBM11	Kinesin family member 26A	613231	KIF26A	26153	ENSG00000066735,ENST00000423312;;;ENST00000423312		Cortical dysplasia, complex, with other brain malformations 11	620156	Autosomal recessive	3	Kif26a
16p13.3	16:1706195-1770351	MAPK8IP3, SYD2, JSAP1, JIP3, NEDBA	Mitogen-activated protein kinase 8-interacting protein 3	605431	MAPK8IP3	23162	ENSG00000138834,ENST00000610761;;;ENST00000610761		Neurodevelopmental disorder with or without variable brain abnormalities	618443	Autosomal dominant	3	Mapk8ip3
16q21	16:66427295-66495288	BEAN1, BEAN, SCA31	Brain-expressed, associated with NEDD4	612051	BEAN1	146227	ENSG00000166546,ENST00000536005;;;ENST00000536005		Spinocerebellar ataxia 31	117210	Autosomal dominant	3	Bean1
16q24.3	16:89921925-89936097	TUBB3, TUBB4, CFEOM3A, CDCBM1	Tubulin, beta-3	602661	TUBB3	10381	ENSG00000258947,ENST00000315491;;;ENST00000315491		Cortical dysplasia, complex, with other brain malformations 1	614039	Autosomal dominant	3	Tubb3
16q24.3	16:89921925-89936097	TUBB3, TUBB4, CFEOM3A, CDCBM1	Tubulin, beta-3	602661	TUBB3	10381	ENSG00000258947,ENST00000315491;;;ENST00000315491		Fibrosis of extraocular muscles, congenital, 3A	600638	Autosomal dominant	3	Tubb3
17p13.3	17:1716523-1738585	WDR81, CAMRQ2, HYC3	WD repeat-containing protein 81	614218	WDR81	124997	ENSG00000167716,ENST00000409644;;;ENST00000409644		Cerebellar ataxia, impaired intellectual development, and dysquilibrium syndrome 2	610185	Autosomal recessive	3	Wdr81
17p13.3	17:1716523-1738585	WDR81, CAMRQ2, HYC3	WD repeat-containing protein 81	614218	WDR81	124997	ENSG00000167716,ENST00000409644;;;ENST00000409644		Hydrocephalus, congenital, 3, with brain anomalies	617967	Autosomal recessive	3	Wdr81
17p13.1	17:8173452-8173588	SNORD118, LCC	Small nucleolar RNA, C/D box, 118	616663	SNORD118	727676	ENSG00000200463,ENST00000363593		Leukoencephalopathy, brain calcifications, and cysts	614561	Autosomal recessive	3
17q11.2	17:28363506-28365199	SEBOX, OG9	Skin-, embryo-, brain-, and oocyte-specific homeobox	610975	SEBOX	645832	ENSG00000274529,ENST00000536498;;;ENST00000536498					Sebox
17q11.2	17:30116816-30186475	NSRP1, NSRP70, CCDC55, NEDSSBA	Nuclear speckle splicing regulatory protein 1	616173	NSRP1	84081	ENSG00000126653,ENST00000247026;;;ENST00000247026		Neurodevelopmental disorder with spasticity, seizures, and brain abnormalities	620001	Autosomal recessive	3	Nsrp1
17q21.2	17:42458878-42522579	ATP6V0A1, ATP6N1A, VPP1, DEE104, NEDEBA	ATPase, H+ transporting, V0 subunit A1	192130	ATP6V0A1	535	ENSG00000033627,ENST00000343619;;;ENST00000343619		Developmental and epileptic encephalopathy 104	619970	Autosomal dominant	3	Atp6v0a1
17q21.2	17:42458878-42522579	ATP6V0A1, ATP6N1A, VPP1, DEE104, NEDEBA	ATPase, H+ transporting, V0 subunit A1	192130	ATP6V0A1	535	ENSG00000033627,ENST00000343619;;;ENST00000343619		Neurodevelopmental disorder with epilepsy and brain atrophy	619971	Autosomal recessive	3	Atp6v0a1
17q21.2	17:42562148-42566277	COASY, NBIA6, PCH12	Coenzyme A synthase	609855	COASY	80347	ENSG00000068120,ENST00000393818;;;ENST00000393818		Neurodegeneration with brain iron accumulation 6	615643	Autosomal recessive	3	Coasy
17q21.2	17:42562148-42566277	COASY, NBIA6, PCH12	Coenzyme A synthase	609855	COASY	80347	ENSG00000068120,ENST00000393818;;;ENST00000393818		Pontocerebellar hypoplasia, type 12	618266	Autosomal recessive	3	Coasy
17q21.2	17:42609683-42615238	TUBG1, CDCBM4	Tubulin, gamma 1	191135	TUBG1	7283	ENSG00000131462,ENST00000251413;;;ENST00000251413		Cortical dysplasia, complex, with other brain malformations 4	615412	Autosomal dominant	3	Tubg1
17q21.31	17:44205040-44221304	UBTF, UBF, CONDBA	Upstream binding transcription factor, RNA polymerase I	600673	UBTF	7343	ENSG00000108312,ENST00000436088;;;ENST00000436088		Neurodegeneration, childhood-onset, with brain atrophy	617672	Autosomal dominant	3	Ubtf
17q25.1	17:76081016-76103787	EXOC7, EX070, KIAA1067, NEDSEBA	Exocyst complex component 7	608163	EXOC7	23265	ENSG00000182473,ENST00000589210;;;ENST00000589210		Neurodevelopmental disorder with seizures and brain atrophy	619072	Autosomal recessive	3	Exoc7
17q25.3	17:82031678-82034204	RAC3	Rac family small GTPase 3	602050	RAC3	5881	ENSG00000169750,ENST00000306897;;;ENST00000306897		Neurodevelopmental disorder with structural brain anomalies and dysmorphic facies	618577	Autosomal dominant	3	Rac3
17q25.3	17:82614562-82648444	WDR45B, WIPI3, WDR45L, NEDSBAS	WD repeat domain 45B	609226	WDR45B	56270	ENSG00000141580,ENST00000392325;;;ENST00000392325		Neurodevelopmental disorder with spastic quadriplegia and brain abnormalities with or without seizures	617977	Autosomal recessive	3	Wdr45b
17q25.3	17:82752065-82945914	TBCD, PEBAT	Tubulin-specific chaperone D	604649	TBCD	6904	ENSG00000141556,ENST00000355528;;;ENST00000355528		Encephalopathy, progressive, early-onset, with brain atrophy and thin corpus callosum	617193	Autosomal recessive	3	Tbcd
19p13.3	19:1446230-1473244	APC2, APCL, MRT74	APC regulator of WNT signaling pathway 2	612034	APC2	10297	ENSG00000115266,ENST00000590469;;;ENST00000590469	mutation identified in 1 MRT74 family	Cortical dysplasia, complex, with other brain malformations 10	618677	Autosomal recessive	3	Apc2
19p13.3	19:1446230-1473244	APC2, APCL, MRT74	APC regulator of WNT signaling pathway 2	612034	APC2	10297	ENSG00000115266,ENST00000590469;;;ENST00000590469	mutation identified in 1 MRT74 family	Intellectual developmental disorder, autosomal recessive 74	617169	Autosomal recessive	3	Apc2
19p13.3	19:1905399-1913447	ADAT3, TAD3, NEDBGF	Adenosine deaminase, tRNA-specific, 3	615302	ADAT3	113179	ENSG00000213638,ENST00000329478;;;ENST00000329478		Neurodevelopmental disorder with brain abnormalities, poor growth, and dysmorphic facies	615286	Autosomal recessive	3	Adat3
19p13.13	19:12922479-12933711	FARSA, CML33, RILDBC2	Phenylalanine-tRNA synthetase, alpha subunit	602918	FARSA	2193	ENSG00000179115,ENST00000314606;;;ENST00000314606	mutation identified in 1 RILDBC2	?Rajab interstitial lung disease with brain calcifications 2	619013	Autosomal recessive	3	Farsa
19p13.13	19:13116852-13141147	NACC1, BTBD14B, NECFM	Nucleus accumbens-associated protein 1, BEN and BTB/POZ domains-containing	610672	NACC1	112939	ENSG00000160877,ENST00000292431;;;ENST00000292431		Neurodevelopmental disorder with epilepsy, cataracts, feeding difficulties, and delayed brain myelination	617393	Autosomal dominant	3	Nacc1
19p13.11	19:17555649-17583157	COLGALT1, GLT25D1, BSVD3	Collagen beta(1-0)galactosyltransferase 1	617531	COLGALT1	79709	ENSG00000130309,ENST00000252599;;;ENST00000252599		Brain small vessel disease 3	618360	Autosomal recessive	3	Colgalt1
19q12	19:29698886-29715789	C19orf12, NBIA4, SPG43	Chromosome 19 open reading frame 12	614297	C19orf12	83636	ENSG00000131943,ENST00000323670;;;ENST00000323670	mutation identified in 1 SPG43 family	?Spastic paraplegia 43, autosomal recessive	615043	Autosomal recessive	3	1600014C10Rik
19q12	19:29698886-29715789	C19orf12, NBIA4, SPG43	Chromosome 19 open reading frame 12	614297	C19orf12	83636	ENSG00000131943,ENST00000323670;;;ENST00000323670	mutation identified in 1 SPG43 family	Neurodegeneration with brain iron accumulation 4	614298	Autosomal dominant; Autosomal recessive	3	1600014C10Rik
19q13.2	19:41386374-41397359	EXOSC5, RRP46, CABAC	Exosome component 5	606492	EXOSC5	56915	ENSG00000077348,ENST00000221233;;;ENST00000221233		Cerebellar ataxia, brain abnormalities, and cardiac conduction defects	619576	Autosomal recessive	3	Exosc5
19q13.31	19:43727983-43754962	SMG9, C19orf61, HBMS, NEDITPO	SMG9 nonsense mediated mRNA decay factor	613176	SMG9	56006	ENSG00000105771,ENST00000270066;;;ENST00000270066		Heart and brain malformation syndrome	616920	Autosomal recessive	3	Smg9
19q13.31	19:43727983-43754962	SMG9, C19orf61, HBMS, NEDITPO	SMG9 nonsense mediated mRNA decay factor	613176	SMG9	56006	ENSG00000105771,ENST00000270066;;;ENST00000270066		Neurodevelopmental disorder with intention tremor, pyramidal signs, dyspraxia, and ocular anomalies	619995	Autosomal recessive	3	Smg9
19q13.32	19:45933734-45973865	NOVA2, ANOVA, NEDASB	NOVA alternative splicing regulator 2	601991	NOVA2	4858	ENSG00000104967,ENST00000263257;;;ENST00000263257		Neurodevelopmental disorder with or without autistic features and/or structural brain abnormalities	618859	Autosomal dominant	3	Nova2
19q13.32	19:46744760-46758575	FKRP, MDC1C, LGMDR9, MDDGA5, MDDGB5, MDDGC5	Fukutin-related protein	606596	FKRP	79147	ENSG00000181027,ENST00000318584;;;ENST00000318584		Muscular dystrophy-dystroglycanopathy (congenital with brain and eye anomalies), type A, 5	613153	Autosomal recessive	3	Fkrp
19q13.32	19:46744760-46758575	FKRP, MDC1C, LGMDR9, MDDGA5, MDDGB5, MDDGC5	Fukutin-related protein	606596	FKRP	79147	ENSG00000181027,ENST00000318584;;;ENST00000318584		Muscular dystrophy-dystroglycanopathy (congenital with or without impaired intellectual development), type B, 5	606612	Autosomal recessive	3	Fkrp
19q13.32	19:46744760-46758575	FKRP, MDC1C, LGMDR9, MDDGA5, MDDGB5, MDDGC5	Fukutin-related protein	606596	FKRP	79147	ENSG00000181027,ENST00000318584;;;ENST00000318584		Muscular dystrophy-dystroglycanopathy (limb-girdle), type C, 5	607155	Autosomal recessive	3	Fkrp
19q13.33	19:48965309-48966879	FTL, NBIA3, LFTD	Ferritin, light chain	134790	FTL	2512	ENSG00000087086,ENST00000331825;;;ENST00000331825		Hyperferritinemia-cataract syndrome	600886	Autosomal dominant	3	Ftl1,Ftl1-ps2,Ftl2-ps
19q13.33	19:48965309-48966879	FTL, NBIA3, LFTD	Ferritin, light chain	134790	FTL	2512	ENSG00000087086,ENST00000331825;;;ENST00000331825		L-ferritin deficiency, dominant and recessive	615604	Autosomal dominant; Autosomal recessive	3	Ftl1,Ftl1-ps2,Ftl2-ps
19q13.33	19:48965309-48966879	FTL, NBIA3, LFTD	Ferritin, light chain	134790	FTL	2512	ENSG00000087086,ENST00000331825;;;ENST00000331825		Neurodegeneration with brain iron accumulation 3	606159	Autosomal dominant	3	Ftl1,Ftl1-ps2,Ftl2-ps
20p13	20:3888781-3929887	PANK2, NBIA1, PKAN, HARP	Pantothenate kinase 2	606157	PANK2	80025	ENSG00000125779,ENST00000610179;;;ENST00000610179		HARP syndrome	607236	Autosomal recessive	3	Pank2
20p13	20:3888781-3929887	PANK2, NBIA1, PKAN, HARP	Pantothenate kinase 2	606157	PANK2	80025	ENSG00000125779,ENST00000610179;;;ENST00000610179		Neurodegeneration with brain iron accumulation 1	234200	Autosomal recessive	3	Pank2
20p11.21	20:25248085-25298012	PYGB	Phosphorylase, glycogen, brain	138550	PYGB	5834	ENSG00000100994,ENST00000216962;;;ENST00000216962					Pygb
20q11.22	20:34560542-34677092	PIGU, CDC91L1, GPIBD21, NEDBSS	Phosphatidylinositol glycan anchor biosynthesis class U protein	608528	PIGU	128869	ENSG00000101464,ENST00000217446;;;ENST00000217446		Neurodevelopmental disorder with brain anomalies, seizures, and scoliosis	618590	Autosomal recessive	3	Pigu
20q13.2	20:53943541-54070594	BCAS1, NABC1	Brain-enriched myelin-associated protein 1	602968	BCAS1	8537	ENSG00000064787,ENST00000688948;;;ENST00000688948					Bcas1
21q22.3	21:42843094-42892998	WDR4, MIGSB, GAMOS6	WD repeat-containing protein 4	605924	WDR4	10785	ENSG00000160193,ENST00000398208;;;ENST00000398208		Galloway-Mowat syndrome 6	618347	Autosomal recessive	3	Wdr4
21q22.3	21:42843094-42892998	WDR4, MIGSB, GAMOS6	WD repeat-containing protein 4	605924	WDR4	10785	ENSG00000160193,ENST00000398208;;;ENST00000398208		Microcephaly, growth deficiency, seizures, and brain malformations	618346	Autosomal recessive	3	Wdr4
22q12.3	22:33066663-33922824	LARGE, KIAA0609, MDC1D, MDDGA6, MDDGB6	Acetylglucosaminyltransferase-like protein	603590	LARGE1	9215	ENSG00000133424,ENST00000397394;;;ENST00000397394		Muscular dystrophy-dystroglycanopathy (congenital with brain and eye anomalies), type A, 6	613154	Autosomal recessive	3	Large1
22q12.3	22:33066663-33922824	LARGE, KIAA0609, MDC1D, MDDGA6, MDDGB6	Acetylglucosaminyltransferase-like protein	603590	LARGE1	9215	ENSG00000133424,ENST00000397394;;;ENST00000397394		Muscular dystrophy-dystroglycanopathy (congenital with impaired intellectual development), type B, 6	608840	Autosomal recessive	3	Large1
22q13.1	22:38111495-38181830	PLA2G6, IPLA2, INAD1, NBIA2B, NBIA2A, PARK14	Phospholipase A2, group VI	603604	PLA2G6	8398	ENSG00000184381,ENST00000332509;;;ENST00000332509		Infantile neuroaxonal dystrophy 1	256600	Autosomal recessive	3	Pla2g6
22q13.1	22:38111495-38181830	PLA2G6, IPLA2, INAD1, NBIA2B, NBIA2A, PARK14	Phospholipase A2, group VI	603604	PLA2G6	8398	ENSG00000184381,ENST00000332509;;;ENST00000332509		Neurodegeneration with brain iron accumulation 2B	610217	Autosomal recessive	3	Pla2g6
22q13.1	22:38111495-38181830	PLA2G6, IPLA2, INAD1, NBIA2B, NBIA2A, PARK14	Phospholipase A2, group VI	603604	PLA2G6	8398	ENSG00000184381,ENST00000332509;;;ENST00000332509		Parkinson disease 14, autosomal recessive	612953	Autosomal recessive	3	Pla2g6
Xp11.23	X:49074442-49101178	WDR45, WIPI4, NBIA5	WD repeat-containing protein 45	300526	WDR45	11152	ENSG00000196998,ENST00000376372;;;ENST00000376372	?pseudogene on 4q31.3	Neurodegeneration with brain iron accumulation 5	300894	X-linked dominant	3	Wdr45
Xp11.22	X:53374149-53422728	SMC1A, SMC1L1, SMC1, DXS423E, KIAA0178, CDLS2, DEE85	Segregation of mitotic chromosomes 1 (SMC1, yeast, homolog of; DXS423E; SB1.8)	300040	SMC1A	8243	ENSG00000072501,ENST00000322213;;;ENST00000322213	escapes lyonization	Cornelia de Lange syndrome 2	300590	X-linked dominant	3	Smc1a
Xp11.22	X:53374149-53422728	SMC1A, SMC1L1, SMC1, DXS423E, KIAA0178, CDLS2, DEE85	Segregation of mitotic chromosomes 1 (SMC1, yeast, homolog of; DXS423E; SB1.8)	300040	SMC1A	8243	ENSG00000072501,ENST00000322213;;;ENST00000322213	escapes lyonization	Developmental and epileptic encephalopathy 85, with or without midline brain defects	301044	X-linked dominant	3	Smc1a
Xq22.1	X:103062651-103064171	BEX1	Brain-expressed X-linked gene 1	300690	BEX1	55859	ENSG00000133169,ENST00000372728;;;ENST00000372728					Bex1,Bex2
Xq22.2	X:103309346-103310990	BEX2	Brain-expressed X-linked gene 2	300691	BEX2	84707	ENSG00000133134,ENST00000372677;;;ENST00000372677					Bex1
Phenotype Mapping Key
1 - The disorder is placed on the map due to its association with a gene, but the underlying defect is not known.
2 - The disorder was placed on the map by statistical methods.
3 - The molecular basis of the disorder is known.
4 - A contiguous gene duplication or deletion syndrome in which multiple genes are involved.

## Sheet: barplot
1	TP53	6
2	ALB	4
3	DICER1	3
4	HDAC6	2
5	MMP14	2
6	CHAT	1
7	CSNK1G1	1
8	EIF2S1	1
