# Supplementary material for: Targeting the AKT‐P53/CREB pathway with epicatechin for improved prognosis of traumatic brain injury
Source: CNS Neurosci Ther. 2023 Jul 18;30(2):e14364. doi: 10.1111/cns.14364 (PMC10848092; doi:10.1111/cns.14364)
Supplement: Supplementary file 3 — Table S3 [file CNS-30-e14364-s005.xlsx]

## Sheet: GO enrichment
ONTOLOGY	ID	Description	BgRatio	pvalue	p.adjust	qvalue	geneID	Count
BP	GO:0032459	regulation of protein oligomerization	43/18670	5.08e-06	0.00532778	0.00294042	TP53/ALB/HDAC6	3
BP	GO:0016049	cell growth	484/18670	2.78e-05	0.0145681	0.0080402	MMP14/RARG/TP53/EXOSC9/HDAC6	5
BP	GO:1901524	regulation of mitophagy	17/18670	8.14e-05	0.0221609	0.0122307	TP53/HDAC6	2
BP	GO:0010822	positive regulation of mitochondrion organization	116/18670	0.0001007	0.0221609	0.0122307	TP53/NMT1/HDAC6	3
BP	GO:0000423	mitophagy	22/18670	0.00013789	0.0221609	0.0122307	TP53/HDAC6	2
BP	GO:0071482	cellular response to light stimulus	129/18670	0.000137989	0.0221609	0.0122307	TP53/NMT1/EIF2S1	3
BP	GO:0032461	positive regulation of protein oligomerization	25/18670	0.000178829	0.0221609	0.0122307	TP53/HDAC6	2
BP	GO:1900739	regulation of protein insertion into mitochondrial membrane involved in apoptotic signaling pathway	26/18670	0.000193641	0.0221609	0.0122307	TP53/NMT1	2
BP	GO:1900740	positive regulation of protein insertion into mitochondrial membrane involved in apoptotic signaling pathway	26/18670	0.000193641	0.0221609	0.0122307	TP53/NMT1	2
BP	GO:0009267	cellular response to starvation	149/18670	0.000211258	0.0221609	0.0122307	TP53/ALB/EIF2S1	3
BP	GO:0001844	protein insertion into mitochondrial membrane involved in apoptotic signaling pathway	30/18670	0.000258701	0.0246707	0.0136158	TP53/NMT1	2
BP	GO:1901030	positive regulation of mitochondrial outer membrane permeabilization involved in apoptotic signaling pathway	35/18670	0.000353035	0.0257342	0.0142028	TP53/NMT1	2
BP	GO:0010821	regulation of mitochondrion organization	179/18670	0.000362243	0.0257342	0.0142028	TP53/NMT1/HDAC6	3
BP	GO:0006979	response to oxidative stress	451/18670	0.000371161	0.0257342	0.0142028	MMP14/TP53/EIF2S1/HDAC6	4
BP	GO:1905475	regulation of protein localization to membrane	187/18670	0.00041172	0.0257342	0.0142028	MMP14/TP53/NMT1	3
BP	GO:0042594	response to starvation	191/18670	0.000438011	0.0257342	0.0142028	TP53/ALB/EIF2S1	3
BP	GO:0071478	cellular response to radiation	191/18670	0.000438011	0.0257342	0.0142028	TP53/NMT1/EIF2S1	3
BP	GO:0031641	regulation of myelination	42/18670	0.000509206	0.0257342	0.0142028	RARG/DICER1	2
BP	GO:1903146	regulation of autophagy of mitochondrion	42/18670	0.000509206	0.0257342	0.0142028	TP53/HDAC6	2
BP	GO:1901028	regulation of mitochondrial outer membrane permeabilization involved in apoptotic signaling pathway	44/18670	0.000558957	0.0257342	0.0142028	TP53/NMT1	2
BP	GO:0051204	protein insertion into mitochondrial membrane	45/18670	0.000584683	0.0257342	0.0142028	TP53/NMT1	2
BP	GO:0006984	ER-nucleus signaling pathway	46/18670	0.000610976	0.0257342	0.0142028	TP53/EIF2S1	2
BP	GO:0035196	production of miRNAs involved in gene silencing by miRNA	46/18670	0.000610976	0.0257342	0.0142028	TP53/DICER1	2
BP	GO:0051646	mitochondrion localization	46/18670	0.000610976	0.0257342	0.0142028	ALB/HDAC6	2
BP	GO:0060348	bone development	217/18670	0.000635523	0.0257342	0.0142028	MMP14/RARG/TP53	3
BP	GO:0090151	establishment of protein localization to mitochondrial membrane	47/18670	0.000637835	0.0257342	0.0142028	TP53/NMT1	2
BP	GO:0061912	selective autophagy	49/18670	0.000693245	0.0269339	0.0148649	TP53/HDAC6	2
BP	GO:0031050	dsRNA processing	51/18670	0.000750908	0.0271621	0.0149909	TP53/DICER1	2
BP	GO:0070918	production of small RNA involved in gene silencing by RNA	51/18670	0.000750908	0.0271621	0.0149909	TP53/DICER1	2
BP	GO:0031669	cellular response to nutrient levels	237/18670	0.000820937	0.028479	0.0157177	TP53/ALB/EIF2S1	3
BP	GO:0097345	mitochondrial outer membrane permeabilization	54/18670	0.000841611	0.028479	0.0157177	TP53/NMT1	2
BP	GO:1903749	positive regulation of establishment of protein localization to mitochondrion	58/18670	0.000970374	0.0318101	0.0175561	TP53/NMT1	2
BP	GO:1902110	positive regulation of mitochondrial membrane permeability involved in apoptotic process	60/18670	0.00103809	0.0325792	0.0179806	TP53/NMT1	2
BP	GO:0051205	protein insertion into membrane	62/18670	0.00110803	0.0325792	0.0179806	TP53/NMT1	2
BP	GO:1902686	mitochondrial outer membrane permeabilization involved in programmed cell death	62/18670	0.00110803	0.0325792	0.0179806	TP53/NMT1	2
BP	GO:0031668	cellular response to extracellular stimulus	268/18670	0.00117112	0.0325792	0.0179806	TP53/ALB/EIF2S1	3
BP	GO:0035794	positive regulation of mitochondrial membrane permeability	64/18670	0.00118018	0.0325792	0.0179806	TP53/NMT1	2
BP	GO:2000378	negative regulation of reactive oxygen species metabolic process	64/18670	0.00118018	0.0325792	0.0179806	TP53/HDAC6	2
BP	GO:1902108	regulation of mitochondrial membrane permeability involved in apoptotic process	66/18670	0.00125453	0.0329001	0.0181577	TP53/NMT1	2
BP	GO:1905710	positive regulation of membrane permeability	66/18670	0.00125453	0.0329001	0.0181577	TP53/NMT1	2
BP	GO:0072593	reactive oxygen species metabolic process	284/18670	0.00138378	0.0354045	0.0195399	ALOX12/TP53/HDAC6	3
BP	GO:1903747	regulation of establishment of protein localization to mitochondrion	72/18670	0.00149076	0.0370308	0.0204374	TP53/NMT1	2
BP	GO:0060350	endochondral bone morphogenesis	73/18670	0.00153204	0.0370308	0.0204374	MMP14/RARG	2
BP	GO:0034599	cellular response to oxidative stress	302/18670	0.00165054	0.0370308	0.0204374	TP53/EIF2S1/HDAC6	3
BP	GO:0000422	autophagy of mitochondrion	76/18670	0.00165915	0.0370308	0.0204374	TP53/HDAC6	2
BP	GO:0046902	regulation of mitochondrial membrane permeability	76/18670	0.00165915	0.0370308	0.0204374	TP53/NMT1	2
BP	GO:0061726	mitochondrion disassembly	76/18670	0.00165915	0.0370308	0.0204374	TP53/HDAC6	2
BP	GO:0016575	histone deacetylation	77/18670	0.0017026	0.037209	0.0205358	TP53/HDAC6	2
BP	GO:0009416	response to light stimulus	314/18670	0.00184519	0.0395021	0.0218013	TP53/NMT1/EIF2S1	3
BP	GO:0034644	cellular response to UV	82/18670	0.00192797	0.0399958	0.0220738	TP53/EIF2S1	2
BP	GO:0007568	aging	321/18670	0.00196511	0.0399958	0.0220738	ALOX12/TP53/EIF2S1	3
BP	GO:0060562	epithelial tube morphogenesis	322/18670	0.00198263	0.0399958	0.0220738	ALOX12/MMP14/RARG	3
BP	GO:0090559	regulation of membrane permeability	86/18670	0.00211794	0.0409064	0.0225764	TP53/NMT1	2
BP	GO:0071214	cellular response to abiotic stimulus	331/18670	0.00214476	0.0409064	0.0225764	TP53/NMT1/EIF2S1	3
BP	GO:0104004	cellular response to environmental stimulus	331/18670	0.00214476	0.0409064	0.0225764	TP53/NMT1/EIF2S1	3
BP	GO:0097194	execution phase of apoptosis	88/18670	0.00221613	0.0415129	0.0229111	TP53/DICER1	2
BP	GO:0071496	cellular response to external stimulus	339/18670	0.00229565	0.042248	0.0233169	TP53/ALB/EIF2S1	3
BP	GO:0051899	membrane depolarization	91/18670	0.00236741	0.0428175	0.0236311	ALOX12/CACNB4	2
BP	GO:0006476	protein deacetylation	93/18670	0.00247092	0.0433953	0.02395	TP53/HDAC6	2
BP	GO:0062197	cellular response to chemical stress	350/18670	0.00251374	0.0433953	0.02395	TP53/EIF2S1/HDAC6	3
BP	GO:1901216	positive regulation of neuron death	94/18670	0.00252346	0.0433953	0.02395	TP53/EIF2S1	2
BP	GO:0010660	regulation of muscle cell apoptotic process	96/18670	0.00263014	0.0445002	0.0245598	ALOX12/TP53	2
BP	GO:0010657	muscle cell apoptotic process	100/18670	0.00284979	0.0474513	0.0261886	ALOX12/TP53	2
BP	GO:1903008	organelle disassembly	101/18670	0.00290602	0.0476314	0.026288	TP53/HDAC6	2
BP	GO:0035601	protein deacylation	103/18670	0.00302003	0.0487387	0.0268991	TP53/HDAC6	2
BP	GO:0098732	macromolecule deacylation	104/18670	0.00307782	0.0489187	0.0269984	TP53/HDAC6	2
BP	GO:0060349	bone morphogenesis	114/18670	0.0036842	0.0576825	0.0318352	MMP14/RARG	2
BP	GO:0010927	cellular component assembly involved in morphogenesis	115/18670	0.00374767	0.0578133	0.0319074	CAPN9/DICER1	2
BP	GO:0001558	regulation of cell growth	416/18670	0.00409372	0.0622363	0.0343485	MMP14/TP53/EXOSC9	3
BP	GO:1905477	positive regulation of protein localization to membrane	122/18670	0.00420625	0.0630337	0.0347886	TP53/NMT1	2
BP	GO:0008637	apoptotic mitochondrial changes	124/18670	0.00434185	0.0641245	0.0353906	TP53/NMT1	2
BP	GO:0048568	embryonic organ development	428/18670	0.00443337	0.0641245	0.0353906	MMP14/RARG/TP53	3
BP	GO:0043254	regulation of protein-containing complex assembly	429/18670	0.00446243	0.0641245	0.0353906	TP53/ALB/HDAC6	3
BP	GO:0030183	B cell differentiation	131/18670	0.0048323	0.0670565	0.0370087	MMP14/TP53	2
BP	GO:0042552	myelination	132/18670	0.00490437	0.0670565	0.0370087	RARG/DICER1	2
BP	GO:0009314	response to radiation	448/18670	0.00503695	0.0670565	0.0370087	TP53/NMT1/EIF2S1	3
BP	GO:0007006	mitochondrial membrane organization	134/18670	0.00505001	0.0670565	0.0370087	TP53/NMT1	2
BP	GO:0007272	ensheathment of neurons	134/18670	0.00505001	0.0670565	0.0370087	RARG/DICER1	2
BP	GO:0008366	axon ensheathment	134/18670	0.00505001	0.0670565	0.0370087	RARG/DICER1	2
BP	GO:0072655	establishment of protein localization to mitochondrion	137/18670	0.0052722	0.0691317	0.0381541	TP53/NMT1	2
BP	GO:0009411	response to UV	141/18670	0.00557539	0.0713241	0.0393641	TP53/EIF2S1	2
BP	GO:0070585	protein localization to mitochondrion	141/18670	0.00557539	0.0713241	0.0393641	TP53/NMT1	2
BP	GO:0035264	multicellular organism growth	146/18670	0.00596545	0.0753946	0.0416106	RARG/TP53	2
BP	GO:0071236	cellular response to antibiotic	147/18670	0.00604493	0.0754896	0.041663	TP53/HDAC6	2
BP	GO:0035148	tube formation	148/18670	0.0061249	0.0755884	0.0417176	RARG/DICER1	2
BP	GO:0090501	RNA phosphodiester bond hydrolysis	154/18670	0.00661493	0.0803307	0.0443348	EXOSC9/DICER1	2
BP	GO:0031667	response to nutrient levels	499/18670	0.00679527	0.0803307	0.0443348	TP53/ALB/EIF2S1	3
BP	GO:0035967	cellular response to topologically incorrect protein	161/18670	0.00720861	0.0803307	0.0443348	EIF2S1/HDAC6	2
BP	GO:0030307	positive regulation of cell growth	169/18670	0.00791577	0.0803307	0.0443348	MMP14/EXOSC9	2
BP	GO:0034427	nuclear-transcribed mRNA catabolic process, exonucleolytic, 3'-5'	10/18670	0.00800722	0.0803307	0.0443348	EXOSC9	1
BP	GO:0051901	positive regulation of mitochondrial depolarization	10/18670	0.00800722	0.0803307	0.0443348	ALOX12	1
BP	GO:0097050	type B pancreatic cell apoptotic process	10/18670	0.00800722	0.0803307	0.0443348	EIF2S1	1
BP	GO:1901033	positive regulation of response to reactive oxygen species	10/18670	0.00800722	0.0803307	0.0443348	HDAC6	1
BP	GO:1901526	positive regulation of mitophagy	10/18670	0.00800722	0.0803307	0.0443348	HDAC6	1
BP	GO:1903799	negative regulation of production of miRNAs involved in gene silencing by miRNA	10/18670	0.00800722	0.0803307	0.0443348	TP53	1
BP	GO:1903800	positive regulation of production of miRNAs involved in gene silencing by miRNA	10/18670	0.00800722	0.0803307	0.0443348	TP53	1
BP	GO:0010634	positive regulation of epithelial cell migration	171/18670	0.0080973	0.0803307	0.0443348	ALOX12/HDAC6	2
BP	GO:0016241	regulation of macroautophagy	171/18670	0.0080973	0.0803307	0.0443348	TP53/HDAC6	2
BP	GO:0090316	positive regulation of intracellular protein transport	176/18670	0.00855935	0.0803307	0.0443348	TP53/NMT1	2
BP	GO:0009151	purine deoxyribonucleotide metabolic process	11/18670	0.00880464	0.0803307	0.0443348	ADK	1
BP	GO:0030422	production of siRNA involved in RNA interference	11/18670	0.00880464	0.0803307	0.0443348	DICER1	1
BP	GO:0045899	positive regulation of RNA polymerase II transcription preinitiation complex assembly	11/18670	0.00880464	0.0803307	0.0443348	TP53	1
BP	GO:0051974	negative regulation of telomerase activity	11/18670	0.00880464	0.0803307	0.0443348	TP53	1
BP	GO:0090042	tubulin deacetylation	11/18670	0.00880464	0.0803307	0.0443348	HDAC6	1
BP	GO:1990440	positive regulation of transcription from RNA polymerase II promoter in response to endoplasmic reticulum stress	11/18670	0.00880464	0.0803307	0.0443348	TP53	1
BP	GO:0048771	tissue remodeling	179/18670	0.0088422	0.0803307	0.0443348	MMP14/TP53	2
BP	GO:2001235	positive regulation of apoptotic signaling pathway	179/18670	0.0088422	0.0803307	0.0443348	TP53/NMT1	2
BP	GO:0043401	steroid hormone mediated signaling pathway	182/18670	0.00912923	0.0803307	0.0443348	RARG/HDAC6	2
BP	GO:0007369	gastrulation	185/18670	0.00942043	0.0803307	0.0443348	MMP14/TP53	2
BP	GO:0006983	ER overload response	12/18670	0.00960146	0.0803307	0.0443348	TP53	1
BP	GO:0009265	2'-deoxyribonucleotide biosynthetic process	12/18670	0.00960146	0.0803307	0.0443348	ADK	1
BP	GO:0032042	mitochondrial DNA metabolic process	12/18670	0.00960146	0.0803307	0.0443348	TP53	1
BP	GO:0045579	positive regulation of B cell differentiation	12/18670	0.00960146	0.0803307	0.0443348	MMP14	1
BP	GO:0046385	deoxyribose phosphate biosynthetic process	12/18670	0.00960146	0.0803307	0.0443348	ADK	1
BP	GO:0051095	regulation of helicase activity	12/18670	0.00960146	0.0803307	0.0443348	TP53	1
BP	GO:0051657	maintenance of organelle location	12/18670	0.00960146	0.0803307	0.0443348	ALB	1
BP	GO:0070243	regulation of thymocyte apoptotic process	12/18670	0.00960146	0.0803307	0.0443348	TP53	1
BP	GO:0090331	negative regulation of platelet aggregation	12/18670	0.00960146	0.0803307	0.0443348	ALOX12	1
BP	GO:1901298	regulation of hydrogen peroxide-mediated programmed cell death	12/18670	0.00960146	0.0803307	0.0443348	HDAC6	1
BP	GO:1904181	positive regulation of membrane depolarization	12/18670	0.00960146	0.0803307	0.0443348	ALOX12	1
BP	GO:1904424	regulation of GTP binding	12/18670	0.00960146	0.0803307	0.0443348	EIF2S1	1
BP	GO:0006367	transcription initiation from RNA polymerase II promoter	188/18670	0.00971578	0.0803307	0.0443348	RARG/TP53	2
BP	GO:0010870	positive regulation of receptor biosynthetic process	13/18670	0.0103977	0.0803307	0.0443348	HDAC6	1
BP	GO:0071027	nuclear RNA surveillance	13/18670	0.0103977	0.0803307	0.0443348	EXOSC9	1
BP	GO:0071028	nuclear mRNA surveillance	13/18670	0.0103977	0.0803307	0.0443348	EXOSC9	1
BP	GO:0071287	cellular response to manganese ion	13/18670	0.0103977	0.0803307	0.0443348	EIF2S1	1
BP	GO:0090399	replicative senescence	13/18670	0.0103977	0.0803307	0.0443348	TP53	1
BP	GO:1904925	positive regulation of autophagy of mitochondrion in response to mitochondrial depolarization	13/18670	0.0103977	0.0803307	0.0443348	HDAC6	1
BP	GO:2001040	positive regulation of cellular response to drug	13/18670	0.0103977	0.0803307	0.0443348	HDAC6	1
BP	GO:2000377	regulation of reactive oxygen species metabolic process	195/18670	0.010421	0.0803307	0.0443348	TP53/HDAC6	2
BP	GO:0060541	respiratory system development	198/18670	0.01073	0.0803307	0.0443348	MMP14/RARG	2
BP	GO:0035966	response to topologically incorrect protein	199/18670	0.0108339	0.0803307	0.0443348	EIF2S1/HDAC6	2
BP	GO:0010421	hydrogen peroxide-mediated programmed cell death	14/18670	0.0111933	0.0803307	0.0443348	HDAC6	1
BP	GO:0043173	nucleotide salvage	14/18670	0.0111933	0.0803307	0.0443348	ADK	1
BP	GO:0043558	regulation of translational initiation in response to stress	14/18670	0.0111933	0.0803307	0.0443348	EIF2S1	1
BP	GO:0046033	AMP metabolic process	14/18670	0.0111933	0.0803307	0.0443348	ADK	1
BP	GO:0070234	positive regulation of T cell apoptotic process	14/18670	0.0111933	0.0803307	0.0443348	TP53	1
BP	GO:0097468	programmed cell death in response to reactive oxygen species	14/18670	0.0111933	0.0803307	0.0443348	HDAC6	1
BP	GO:1904923	regulation of autophagy of mitochondrion in response to mitochondrial depolarization	14/18670	0.0111933	0.0803307	0.0443348	HDAC6	1
BP	GO:0009263	deoxyribonucleotide biosynthetic process	15/18670	0.0119883	0.0803307	0.0443348	ADK	1
BP	GO:0031054	pre-miRNA processing	15/18670	0.0119883	0.0803307	0.0443348	DICER1	1
BP	GO:0034111	negative regulation of homotypic cell-cell adhesion	15/18670	0.0119883	0.0803307	0.0443348	ALOX12	1
BP	GO:0034349	glial cell apoptotic process	15/18670	0.0119883	0.0803307	0.0443348	TP53	1
BP	GO:0043101	purine-containing compound salvage	15/18670	0.0119883	0.0803307	0.0443348	ADK	1
BP	GO:0045898	regulation of RNA polymerase II transcription preinitiation complex assembly	15/18670	0.0119883	0.0803307	0.0443348	TP53	1
BP	GO:0060253	negative regulation of glial cell proliferation	15/18670	0.0119883	0.0803307	0.0443348	DICER1	1
BP	GO:0071025	RNA surveillance	15/18670	0.0119883	0.0803307	0.0443348	EXOSC9	1
BP	GO:1900119	positive regulation of execution phase of apoptosis	15/18670	0.0119883	0.0803307	0.0443348	TP53	1
BP	GO:0010225	response to UV-C	16/18670	0.0127828	0.0803307	0.0443348	TP53	1
BP	GO:0018904	ether metabolic process	16/18670	0.0127828	0.0803307	0.0443348	ALOX12	1
BP	GO:0019372	lipoxygenase pathway	16/18670	0.0127828	0.0803307	0.0443348	ALOX12	1
BP	GO:0043174	nucleoside salvage	16/18670	0.0127828	0.0803307	0.0443348	ADK	1
BP	GO:0060965	negative regulation of gene silencing by miRNA	16/18670	0.0127828	0.0803307	0.0443348	TP53	1
BP	GO:0009952	anterior/posterior pattern specification	219/18670	0.0130062	0.0803307	0.0443348	RARG/TP53	2
BP	GO:0006089	lactate metabolic process	17/18670	0.0135766	0.0803307	0.0443348	TP53	1
BP	GO:0006978	DNA damage response, signal transduction by p53 class mediator resulting in transcription of p21 class mediator	17/18670	0.0135766	0.0803307	0.0443348	TP53	1
BP	GO:0008340	determination of adult lifespan	17/18670	0.0135766	0.0803307	0.0443348	TP53	1
BP	GO:0016246	RNA interference	17/18670	0.0135766	0.0803307	0.0443348	DICER1	1
BP	GO:0031643	positive regulation of myelination	17/18670	0.0135766	0.0803307	0.0443348	DICER1	1
BP	GO:0032460	negative regulation of protein oligomerization	17/18670	0.0135766	0.0803307	0.0443348	ALB	1
BP	GO:0035988	chondrocyte proliferation	17/18670	0.0135766	0.0803307	0.0443348	MMP14	1
BP	GO:0043651	linoleic acid metabolic process	17/18670	0.0135766	0.0803307	0.0443348	ALOX12	1
BP	GO:0070242	thymocyte apoptotic process	17/18670	0.0135766	0.0803307	0.0443348	TP53	1
BP	GO:0071850	mitotic cell cycle arrest	17/18670	0.0135766	0.0803307	0.0443348	TP53	1
BP	GO:1903209	positive regulation of oxidative stress-induced cell death	17/18670	0.0135766	0.0803307	0.0443348	HDAC6	1
BP	GO:0032388	positive regulation of intracellular transport	229/18670	0.0141584	0.0803307	0.0443348	TP53/NMT1	2
BP	GO:0009200	deoxyribonucleoside triphosphate metabolic process	18/18670	0.0143699	0.0803307	0.0443348	ADK	1
BP	GO:0031065	positive regulation of histone deacetylation	18/18670	0.0143699	0.0803307	0.0443348	TP53	1
BP	GO:0034375	high-density lipoprotein particle remodeling	18/18670	0.0143699	0.0803307	0.0443348	ALB	1
BP	GO:0042772	DNA damage response, signal transduction resulting in transcription	18/18670	0.0143699	0.0803307	0.0443348	TP53	1
BP	GO:0043555	regulation of translation in response to stress	18/18670	0.0143699	0.0803307	0.0443348	EIF2S1	1
BP	GO:0051895	negative regulation of focal adhesion assembly	18/18670	0.0143699	0.0803307	0.0443348	MMP14	1
BP	GO:0070230	positive regulation of lymphocyte apoptotic process	18/18670	0.0143699	0.0803307	0.0443348	TP53	1
BP	GO:0090330	regulation of platelet aggregation	18/18670	0.0143699	0.0803307	0.0443348	ALOX12	1
BP	GO:0097094	craniofacial suture morphogenesis	18/18670	0.0143699	0.0803307	0.0443348	MMP14	1
BP	GO:0150118	negative regulation of cell-substrate junction organization	18/18670	0.0143699	0.0803307	0.0443348	MMP14	1
BP	GO:2000647	negative regulation of stem cell proliferation	18/18670	0.0143699	0.0803307	0.0443348	TP53	1
BP	GO:0009755	hormone-mediated signaling pathway	233/18670	0.0146313	0.0803307	0.0443348	RARG/HDAC6	2
BP	GO:0048588	developmental cell growth	234/18670	0.0147506	0.0803307	0.0443348	RARG/HDAC6	2
BP	GO:0060560	developmental growth involved in morphogenesis	235/18670	0.0148704	0.0803307	0.0443348	RARG/HDAC6	2
BP	GO:0003159	morphogenesis of an endothelium	19/18670	0.0151625	0.0803307	0.0443348	ALOX12	1
BP	GO:0009127	purine nucleoside monophosphate biosynthetic process	19/18670	0.0151625	0.0803307	0.0443348	ADK	1
BP	GO:0009168	purine ribonucleoside monophosphate biosynthetic process	19/18670	0.0151625	0.0803307	0.0443348	ADK	1
BP	GO:0010544	negative regulation of platelet activation	19/18670	0.0151625	0.0803307	0.0443348	ALOX12	1
BP	GO:0010663	positive regulation of striated muscle cell apoptotic process	19/18670	0.0151625	0.0803307	0.0443348	TP53	1
BP	GO:0010666	positive regulation of cardiac muscle cell apoptotic process	19/18670	0.0151625	0.0803307	0.0443348	TP53	1
BP	GO:0016075	rRNA catabolic process	19/18670	0.0151625	0.0803307	0.0443348	EXOSC9	1
BP	GO:0032288	myelin assembly	19/18670	0.0151625	0.0803307	0.0443348	DICER1	1
BP	GO:0032780	negative regulation of ATPase activity	19/18670	0.0151625	0.0803307	0.0443348	TP53	1
BP	GO:0034063	stress granule assembly	19/18670	0.0151625	0.0803307	0.0443348	EIF2S1	1
BP	GO:0045947	negative regulation of translational initiation	19/18670	0.0151625	0.0803307	0.0443348	EIF2S1	1
BP	GO:0051131	chaperone-mediated protein complex assembly	19/18670	0.0151625	0.0803307	0.0443348	HDAC6	1
BP	GO:0060149	negative regulation of posttranscriptional gene silencing	19/18670	0.0151625	0.0803307	0.0443348	TP53	1
BP	GO:0060438	trachea development	19/18670	0.0151625	0.0803307	0.0443348	RARG	1
BP	GO:0060967	negative regulation of gene silencing by RNA	19/18670	0.0151625	0.0803307	0.0443348	TP53	1
BP	GO:0061154	endothelial tube morphogenesis	19/18670	0.0151625	0.0803307	0.0443348	ALOX12	1
BP	GO:1900409	positive regulation of cellular response to oxidative stress	19/18670	0.0151625	0.0803307	0.0443348	HDAC6	1
BP	GO:1903798	regulation of production of miRNAs involved in gene silencing by miRNA	19/18670	0.0151625	0.0803307	0.0443348	TP53	1
BP	GO:0048705	skeletal system morphogenesis	239/18670	0.0153536	0.0805806	0.0444728	MMP14/RARG	2
BP	GO:0010042	response to manganese ion	20/18670	0.0159546	0.0805806	0.0444728	EIF2S1	1
BP	GO:0060261	positive regulation of transcription initiation from RNA polymerase II promoter	20/18670	0.0159546	0.0805806	0.0444728	TP53	1
BP	GO:0070932	histone H3 deacetylation	20/18670	0.0159546	0.0805806	0.0444728	HDAC6	1
BP	GO:0098780	response to mitochondrial depolarisation	20/18670	0.0159546	0.0805806	0.0444728	HDAC6	1
BP	GO:1903599	positive regulation of autophagy of mitochondrion	20/18670	0.0159546	0.0805806	0.0444728	HDAC6	1
BP	GO:1905523	positive regulation of macrophage migration	20/18670	0.0159546	0.0805806	0.0444728	MMP14	1
BP	GO:0031334	positive regulation of protein-containing complex assembly	244/18670	0.0159672	0.0805806	0.0444728	TP53/HDAC6	2
BP	GO:0097237	cellular response to toxic substance	247/18670	0.0163404	0.0805806	0.0444728	ALB/HDAC6	2
BP	GO:0071383	cellular response to steroid hormone stimulus	248/18670	0.0164656	0.0805806	0.0444728	RARG/HDAC6	2
BP	GO:0006352	DNA-templated transcription, initiation	249/18670	0.0165912	0.0805806	0.0444728	RARG/TP53	2
BP	GO:0033157	regulation of intracellular protein transport	250/18670	0.0167173	0.0805806	0.0444728	TP53/NMT1	2
BP	GO:0010310	regulation of hydrogen peroxide metabolic process	21/18670	0.016746	0.0805806	0.0444728	HDAC6	1
BP	GO:0036499	PERK-mediated unfolded protein response	21/18670	0.016746	0.0805806	0.0444728	EIF2S1	1
BP	GO:0043153	entrainment of circadian clock by photoperiod	21/18670	0.016746	0.0805806	0.0444728	TP53	1
BP	GO:0046827	positive regulation of protein export from nucleus	21/18670	0.016746	0.0805806	0.0444728	TP53	1
BP	GO:0051900	regulation of mitochondrial depolarization	21/18670	0.016746	0.0805806	0.0444728	ALOX12	1
BP	GO:0070920	regulation of production of small RNA involved in gene silencing by RNA	21/18670	0.016746	0.0805806	0.0444728	TP53	1
BP	GO:1902884	positive regulation of response to oxidative stress	21/18670	0.016746	0.0805806	0.0444728	HDAC6	1
BP	GO:2000269	regulation of fibroblast apoptotic process	21/18670	0.016746	0.0805806	0.0444728	TP53	1
BP	GO:0000002	mitochondrial genome maintenance	22/18670	0.0175369	0.0814626	0.0449596	TP53	1
BP	GO:0000466	maturation of 5.8S rRNA from tricistronic rRNA transcript (SSU-rRNA, 5.8S rRNA, LSU-rRNA)	22/18670	0.0175369	0.0814626	0.0449596	EXOSC9	1
BP	GO:0000469	cleavage involved in rRNA processing	22/18670	0.0175369	0.0814626	0.0449596	EXOSC9	1
BP	GO:0010869	regulation of receptor biosynthetic process	22/18670	0.0175369	0.0814626	0.0449596	HDAC6	1
BP	GO:0043162	ubiquitin-dependent protein catabolic process via the multivesicular body sorting pathway	22/18670	0.0175369	0.0814626	0.0449596	HDAC6	1
BP	GO:0090312	positive regulation of protein deacetylation	22/18670	0.0175369	0.0814626	0.0449596	TP53	1
BP	GO:1901522	positive regulation of transcription from RNA polymerase II promoter involved in cellular response to chemical stimulus	22/18670	0.0175369	0.0814626	0.0449596	TP53	1
BP	GO:0006839	mitochondrial transport	258/18670	0.0177409	0.0814626	0.0449596	TP53/NMT1	2
BP	GO:0010954	positive regulation of protein processing	23/18670	0.0183272	0.0814626	0.0449596	MMP14	1
BP	GO:0032331	negative regulation of chondrocyte differentiation	23/18670	0.0183272	0.0814626	0.0449596	RARG	1
BP	GO:0042451	purine nucleoside biosynthetic process	23/18670	0.0183272	0.0814626	0.0449596	ADK	1
BP	GO:0042455	ribonucleoside biosynthetic process	23/18670	0.0183272	0.0814626	0.0449596	ADK	1
BP	GO:0046129	purine ribonucleoside biosynthetic process	23/18670	0.0183272	0.0814626	0.0449596	ADK	1
BP	GO:0051882	mitochondrial depolarization	23/18670	0.0183272	0.0814626	0.0449596	ALOX12	1
BP	GO:0061436	establishment of skin barrier	23/18670	0.0183272	0.0814626	0.0449596	ALOX12	1
BP	GO:0070841	inclusion body assembly	23/18670	0.0183272	0.0814626	0.0449596	HDAC6	1
BP	GO:0090343	positive regulation of cell aging	23/18670	0.0183272	0.0814626	0.0449596	TP53	1
BP	GO:2000637	positive regulation of gene silencing by miRNA	23/18670	0.0183272	0.0814626	0.0449596	TP53	1
BP	GO:0003418	growth plate cartilage chondrocyte differentiation	24/18670	0.0191168	0.0814682	0.0449626	RARG	1
BP	GO:0003433	chondrocyte development involved in endochondral bone morphogenesis	24/18670	0.0191168	0.0814682	0.0449626	RARG	1
BP	GO:0044346	fibroblast apoptotic process	24/18670	0.0191168	0.0814682	0.0449626	TP53	1
BP	GO:0060148	positive regulation of posttranscriptional gene silencing	24/18670	0.0191168	0.0814682	0.0449626	TP53	1
BP	GO:0071218	cellular response to misfolded protein	24/18670	0.0191168	0.0814682	0.0449626	HDAC6	1
BP	GO:2000178	negative regulation of neural precursor cell proliferation	24/18670	0.0191168	0.0814682	0.0449626	TP53	1
BP	GO:0045927	positive regulation of growth	270/18670	0.0193255	0.0814682	0.0449626	MMP14/EXOSC9	2
BP	GO:0002068	glandular epithelial cell development	25/18670	0.0199059	0.0814682	0.0449626	RARG	1
BP	GO:0007026	negative regulation of microtubule depolymerization	25/18670	0.0199059	0.0814682	0.0449626	HDAC6	1
BP	GO:0009299	mRNA transcription	25/18670	0.0199059	0.0814682	0.0449626	TP53	1
BP	GO:0009648	photoperiodism	25/18670	0.0199059	0.0814682	0.0449626	TP53	1
BP	GO:0034110	regulation of homotypic cell-cell adhesion	25/18670	0.0199059	0.0814682	0.0449626	ALOX12	1
BP	GO:1903319	positive regulation of protein maturation	25/18670	0.0199059	0.0814682	0.0449626	MMP14	1
BP	GO:0030522	intracellular receptor signaling pathway	278/18670	0.0204143	0.0814682	0.0449626	RARG/HDAC6	2
BP	GO:0002360	T cell lineage commitment	26/18670	0.0206944	0.0814682	0.0449626	TP53	1
BP	GO:0006309	apoptotic DNA fragmentation	26/18670	0.0206944	0.0814682	0.0449626	DICER1	1
BP	GO:0022011	myelination in peripheral nervous system	26/18670	0.0206944	0.0814682	0.0449626	DICER1	1
BP	GO:0022400	regulation of rhodopsin mediated signaling pathway	26/18670	0.0206944	0.0814682	0.0449626	NMT1	1
BP	GO:0032292	peripheral nervous system axon ensheathment	26/18670	0.0206944	0.0814682	0.0449626	DICER1	1
BP	GO:0032800	receptor biosynthetic process	26/18670	0.0206944	0.0814682	0.0449626	HDAC6	1
BP	GO:0033561	regulation of water loss via skin	26/18670	0.0206944	0.0814682	0.0449626	ALOX12	1
BP	GO:0051788	response to misfolded protein	26/18670	0.0206944	0.0814682	0.0449626	HDAC6	1
BP	GO:0060740	prostate gland epithelium morphogenesis	26/18670	0.0206944	0.0814682	0.0449626	RARG	1
BP	GO:0060765	regulation of androgen receptor signaling pathway	26/18670	0.0206944	0.0814682	0.0449626	HDAC6	1
BP	GO:1903579	negative regulation of ATP metabolic process	26/18670	0.0206944	0.0814682	0.0449626	TP53	1
BP	GO:0031647	regulation of protein stability	284/18670	0.0212476	0.0814682	0.0449626	TP53/HDAC6	2
BP	GO:0034976	response to endoplasmic reticulum stress	285/18670	0.0213879	0.0814682	0.0449626	TP53/EIF2S1	2
BP	GO:0000460	maturation of 5.8S rRNA	27/18670	0.0214823	0.0814682	0.0449626	EXOSC9	1
BP	GO:0009649	entrainment of circadian clock	27/18670	0.0214823	0.0814682	0.0449626	TP53	1
BP	GO:0009651	response to salt stress	27/18670	0.0214823	0.0814682	0.0449626	TP53	1
BP	GO:0048668	collateral sprouting	27/18670	0.0214823	0.0814682	0.0449626	HDAC6	1
BP	GO:2000144	positive regulation of DNA-templated transcription, initiation	27/18670	0.0214823	0.0814682	0.0449626	TP53	1
BP	GO:0048562	embryonic organ morphogenesis	288/18670	0.0218111	0.0814682	0.0449626	MMP14/RARG	2
BP	GO:0007162	negative regulation of cell adhesion	289/18670	0.021953	0.0814682	0.0449626	ALOX12/MMP14	2
BP	GO:0042063	gliogenesis	290/18670	0.0220952	0.0814682	0.0449626	MMP14/DICER1	2
BP	GO:0010632	regulation of epithelial cell migration	291/18670	0.0222379	0.0814682	0.0449626	ALOX12/HDAC6	2
BP	GO:0001958	endochondral ossification	28/18670	0.0222696	0.0814682	0.0449626	MMP14	1
BP	GO:0006515	protein quality control for misfolded or incompletely synthesized proteins	28/18670	0.0222696	0.0814682	0.0449626	HDAC6	1
BP	GO:0034368	protein-lipid complex remodeling	28/18670	0.0222696	0.0814682	0.0449626	ALB	1
BP	GO:0034369	plasma lipoprotein particle remodeling	28/18670	0.0222696	0.0814682	0.0449626	ALB	1
BP	GO:0035116	embryonic hindlimb morphogenesis	28/18670	0.0222696	0.0814682	0.0449626	RARG	1
BP	GO:0036075	replacement ossification	28/18670	0.0222696	0.0814682	0.0449626	MMP14	1
BP	GO:0045577	regulation of B cell differentiation	28/18670	0.0222696	0.0814682	0.0449626	MMP14	1
BP	GO:0051123	RNA polymerase II preinitiation complex assembly	28/18670	0.0222696	0.0814682	0.0449626	TP53	1
BP	GO:0060260	regulation of transcription initiation from RNA polymerase II promoter	28/18670	0.0222696	0.0814682	0.0449626	TP53	1
BP	GO:0060512	prostate gland morphogenesis	28/18670	0.0222696	0.0814682	0.0449626	RARG	1
BP	GO:2000108	positive regulation of leukocyte apoptotic process	28/18670	0.0222696	0.0814682	0.0449626	TP53	1
BP	GO:0051146	striated muscle cell differentiation	293/18670	0.0225243	0.0814682	0.0449626	MMP14/CAPN9	2
BP	GO:0016236	macroautophagy	295/18670	0.0228123	0.0814682	0.0449626	TP53/HDAC6	2
BP	GO:0050768	negative regulation of neurogenesis	295/18670	0.0228123	0.0814682	0.0449626	TP53/DICER1	2
BP	GO:0014044	Schwann cell development	29/18670	0.0230563	0.0814682	0.0449626	DICER1	1
BP	GO:0016056	rhodopsin mediated signaling pathway	29/18670	0.0230563	0.0814682	0.0449626	NMT1	1
BP	GO:0031063	regulation of histone deacetylation	29/18670	0.0230563	0.0814682	0.0449626	TP53	1
BP	GO:0031114	regulation of microtubule depolymerization	29/18670	0.0230563	0.0814682	0.0449626	HDAC6	1
BP	GO:0031365	N-terminal protein amino acid modification	29/18670	0.0230563	0.0814682	0.0449626	NMT1	1
BP	GO:0034367	protein-containing complex remodeling	29/18670	0.0230563	0.0814682	0.0449626	ALB	1
BP	GO:0060632	regulation of microtubule-based movement	29/18670	0.0230563	0.0814682	0.0449626	HDAC6	1
BP	GO:0018105	peptidyl-serine phosphorylation	299/18670	0.023393	0.0814682	0.0449626	HDAC6/CSNK1G1	2
BP	GO:0090305	nucleic acid phosphodiester bond hydrolysis	302/18670	0.0238325	0.0814682	0.0449626	EXOSC9/DICER1	2
BP	GO:0003413	chondrocyte differentiation involved in endochondral bone morphogenesis	30/18670	0.0238424	0.0814682	0.0449626	RARG	1
BP	GO:0007274	neuromuscular synaptic transmission	30/18670	0.0238424	0.0814682	0.0449626	CHAT	1
BP	GO:0010586	miRNA metabolic process	30/18670	0.0238424	0.0814682	0.0449626	DICER1	1
BP	GO:0034472	snRNA 3'-end processing	30/18670	0.0238424	0.0814682	0.0449626	EXOSC9	1
BP	GO:0042759	long-chain fatty acid biosynthetic process	30/18670	0.0238424	0.0814682	0.0449626	ALOX12	1
BP	GO:0048147	negative regulation of fibroblast proliferation	30/18670	0.0238424	0.0814682	0.0449626	TP53	1
BP	GO:0048384	retinoic acid receptor signaling pathway	30/18670	0.0238424	0.0814682	0.0449626	RARG	1
BP	GO:0061037	negative regulation of cartilage development	30/18670	0.0238424	0.0814682	0.0449626	RARG	1
BP	GO:0071480	cellular response to gamma radiation	30/18670	0.0238424	0.0814682	0.0449626	TP53	1
BP	GO:0090200	positive regulation of release of cytochrome c from mitochondria	30/18670	0.0238424	0.0814682	0.0449626	TP53	1
BP	GO:1901889	negative regulation of cell junction assembly	30/18670	0.0238424	0.0814682	0.0449626	MMP14	1
BP	GO:1903205	regulation of hydrogen peroxide-induced cell death	30/18670	0.0238424	0.0814682	0.0449626	HDAC6	1
BP	GO:0006691	leukotriene metabolic process	31/18670	0.024628	0.0822763	0.0454086	ALOX12	1
BP	GO:0009394	2'-deoxyribonucleotide metabolic process	31/18670	0.024628	0.0822763	0.0454086	ADK	1
BP	GO:0010165	response to X-ray	31/18670	0.024628	0.0822763	0.0454086	TP53	1
BP	GO:0010543	regulation of platelet activation	31/18670	0.024628	0.0822763	0.0454086	ALOX12	1
BP	GO:0034661	ncRNA catabolic process	31/18670	0.024628	0.0822763	0.0454086	EXOSC9	1
BP	GO:1902253	regulation of intrinsic apoptotic signaling pathway by p53 class mediator	31/18670	0.024628	0.0822763	0.0454086	TP53	1
BP	GO:1902895	positive regulation of pri-miRNA transcription by RNA polymerase II	31/18670	0.024628	0.0822763	0.0454086	TP53	1
BP	GO:0042113	B cell activation	310/18670	0.0250215	0.0833256	0.0459877	MMP14/TP53	2
BP	GO:1901214	regulation of neuron death	313/18670	0.0254736	0.0842974	0.0465241	TP53/EIF2S1	2
BP	GO:0051961	negative regulation of nervous system development	316/18670	0.0259292	0.0842974	0.0465241	TP53/DICER1	2
BP	GO:0009156	ribonucleoside monophosphate biosynthetic process	33/18670	0.0261973	0.0842974	0.0465241	ADK	1
BP	GO:0009303	rRNA transcription	33/18670	0.0261973	0.0842974	0.0465241	TP53	1
BP	GO:0016242	negative regulation of macroautophagy	33/18670	0.0261973	0.0842974	0.0465241	TP53	1
BP	GO:0019692	deoxyribose phosphate metabolic process	33/18670	0.0261973	0.0842974	0.0465241	ADK	1
BP	GO:0036003	positive regulation of transcription from RNA polymerase II promoter in response to stress	33/18670	0.0261973	0.0842974	0.0465241	TP53	1
BP	GO:0043928	exonucleolytic catabolism of deadenylated mRNA	33/18670	0.0261973	0.0842974	0.0465241	EXOSC9	1
BP	GO:0070232	regulation of T cell apoptotic process	33/18670	0.0261973	0.0842974	0.0465241	TP53	1
BP	GO:1902692	regulation of neuroblast proliferation	33/18670	0.0261973	0.0842974	0.0465241	TP53	1
BP	GO:2001025	positive regulation of response to drug	33/18670	0.0261973	0.0842974	0.0465241	HDAC6	1
BP	GO:0018209	peptidyl-serine modification	322/18670	0.0268503	0.084482	0.046626	HDAC6/CSNK1G1	2
BP	GO:0000737	DNA catabolic process, endonucleolytic	34/18670	0.026981	0.084482	0.046626	DICER1	1
BP	GO:0007603	phototransduction, visible light	34/18670	0.026981	0.084482	0.046626	NMT1	1
BP	GO:0036474	cell death in response to hydrogen peroxide	34/18670	0.026981	0.084482	0.046626	HDAC6	1
BP	GO:0043094	cellular metabolic compound salvage	34/18670	0.026981	0.084482	0.046626	ADK	1
BP	GO:0043516	regulation of DNA damage response, signal transduction by p53 class mediator	34/18670	0.026981	0.084482	0.046626	TP53	1
BP	GO:0048048	embryonic eye morphogenesis	34/18670	0.026981	0.084482	0.046626	RARG	1
BP	GO:0060969	negative regulation of gene silencing	34/18670	0.026981	0.084482	0.046626	TP53	1
BP	GO:1903829	positive regulation of cellular protein localization	324/18670	0.0271603	0.084482	0.046626	TP53/NMT1	2
BP	GO:0046677	response to antibiotic	327/18670	0.0276282	0.084482	0.046626	TP53/HDAC6	2
BP	GO:0000291	nuclear-transcribed mRNA catabolic process, exonucleolytic	35/18670	0.0277642	0.084482	0.046626	EXOSC9	1
BP	GO:0009262	deoxyribonucleotide metabolic process	35/18670	0.0277642	0.084482	0.046626	ADK	1
BP	GO:0010259	multicellular organism aging	35/18670	0.0277642	0.084482	0.046626	TP53	1
BP	GO:0030262	apoptotic nuclear changes	35/18670	0.0277642	0.084482	0.046626	DICER1	1
BP	GO:0051354	negative regulation of oxidoreductase activity	35/18670	0.0277642	0.084482	0.046626	HDAC6	1
BP	GO:0060251	regulation of glial cell proliferation	35/18670	0.0277642	0.084482	0.046626	DICER1	1
BP	GO:1901385	regulation of voltage-gated calcium channel activity	35/18670	0.0277642	0.084482	0.046626	CACNB4	1
BP	GO:1905332	positive regulation of morphogenesis of an epithelium	35/18670	0.0277642	0.084482	0.046626	ALOX12	1
BP	GO:0010506	regulation of autophagy	328/18670	0.0277848	0.084482	0.046626	TP53/HDAC6	2
BP	GO:0090150	establishment of protein localization to membrane	332/18670	0.0284152	0.0850728	0.046952	TP53/NMT1	2
BP	GO:0003417	growth plate cartilage development	36/18670	0.0285468	0.0850728	0.046952	RARG	1
BP	GO:0006007	glucose catabolic process	36/18670	0.0285468	0.0850728	0.046952	TP53	1
BP	GO:0009167	purine ribonucleoside monophosphate metabolic process	36/18670	0.0285468	0.0850728	0.046952	ADK	1
BP	GO:0016180	snRNA processing	36/18670	0.0285468	0.0850728	0.046952	EXOSC9	1
BP	GO:0035137	hindlimb morphogenesis	36/18670	0.0285468	0.0850728	0.046952	RARG	1
BP	GO:0042554	superoxide anion generation	36/18670	0.0285468	0.0850728	0.046952	ALOX12	1
BP	GO:0060070	canonical Wnt signaling pathway	335/18670	0.0288918	0.0854609	0.0471662	RARG/CSNK1G1	2
BP	GO:0006921	cellular component disassembly involved in execution phase of apoptosis	37/18670	0.0293288	0.0854609	0.0471662	DICER1	1
BP	GO:0009126	purine nucleoside monophosphate metabolic process	37/18670	0.0293288	0.0854609	0.0471662	ADK	1
BP	GO:0014037	Schwann cell differentiation	37/18670	0.0293288	0.0854609	0.0471662	DICER1	1
BP	GO:0031076	embryonic camera-type eye development	37/18670	0.0293288	0.0854609	0.0471662	RARG	1
BP	GO:0031111	negative regulation of microtubule polymerization or depolymerization	37/18670	0.0293288	0.0854609	0.0471662	HDAC6	1
BP	GO:0051193	regulation of cofactor metabolic process	37/18670	0.0293288	0.0854609	0.0471662	HDAC6	1
BP	GO:2000142	regulation of DNA-templated transcription, initiation	37/18670	0.0293288	0.0854609	0.0471662	TP53	1
BP	GO:0006656	phosphatidylcholine biosynthetic process	38/18670	0.0301102	0.086536	0.0477596	CHAT	1
BP	GO:0010831	positive regulation of myotube differentiation	38/18670	0.0301102	0.086536	0.0477596	MMP14	1
BP	GO:0046825	regulation of protein export from nucleus	38/18670	0.0301102	0.086536	0.0477596	TP53	1
BP	GO:1904037	positive regulation of epithelial cell apoptotic process	38/18670	0.0301102	0.086536	0.0477596	EIF2S1	1
BP	GO:2000279	negative regulation of DNA biosynthetic process	38/18670	0.0301102	0.086536	0.0477596	TP53	1
BP	GO:0010721	negative regulation of cell development	344/18670	0.0303413	0.0869617	0.0479945	TP53/DICER1	2
BP	GO:0009163	nucleoside biosynthetic process	39/18670	0.0308911	0.0878177	0.0484669	ADK	1
BP	GO:0010661	positive regulation of muscle cell apoptotic process	39/18670	0.0308911	0.0878177	0.0484669	TP53	1
BP	GO:1905521	regulation of macrophage migration	39/18670	0.0308911	0.0878177	0.0484669	MMP14	1
BP	GO:0070997	neuron death	348/18670	0.0309948	0.0878745	0.0484983	TP53/EIF2S1	2
BP	GO:0003002	regionalization	351/18670	0.0314887	0.088832	0.0490268	RARG/TP53	2
BP	GO:0010631	epithelial cell migration	352/18670	0.031654	0.088832	0.0490268	ALOX12/HDAC6	2
BP	GO:0006734	NADH metabolic process	40/18670	0.0316713	0.088832	0.0490268	TP53	1
BP	GO:0008156	negative regulation of DNA replication	40/18670	0.0316713	0.088832	0.0490268	TP53	1
BP	GO:0030098	lymphocyte differentiation	353/18670	0.0318197	0.0890104	0.0491252	MMP14/TP53	2
BP	GO:0090132	epithelium migration	355/18670	0.0321522	0.0897011	0.0495064	ALOX12/HDAC6	2
BP	GO:0006308	DNA catabolic process	41/18670	0.0324509	0.0898181	0.0495709	DICER1	1
BP	GO:1900117	regulation of execution phase of apoptosis	41/18670	0.0324509	0.0898181	0.0495709	TP53	1
BP	GO:1902893	regulation of pri-miRNA transcription by RNA polymerase II	41/18670	0.0324509	0.0898181	0.0495709	TP53	1
BP	GO:0045861	negative regulation of proteolysis	358/18670	0.0326534	0.0898409	0.0495836	TP53/HDAC6	2
BP	GO:0045862	positive regulation of proteolysis	358/18670	0.0326534	0.0898409	0.0495836	ALOX12/MMP14	2
BP	GO:0001666	response to hypoxia	359/18670	0.0328212	0.0898409	0.0495836	MMP14/TP53	2
BP	GO:0090130	tissue migration	361/18670	0.0331579	0.0898409	0.0495836	ALOX12/HDAC6	2
BP	GO:0006284	base-excision repair	42/18670	0.03323	0.0898409	0.0495836	TP53	1
BP	GO:0016073	snRNA metabolic process	42/18670	0.03323	0.0898409	0.0495836	EXOSC9	1
BP	GO:0042149	cellular response to glucose starvation	42/18670	0.03323	0.0898409	0.0495836	TP53	1
BP	GO:0090503	RNA phosphodiester bond hydrolysis, exonucleolytic	42/18670	0.03323	0.0898409	0.0495836	EXOSC9	1
BP	GO:1901031	regulation of response to reactive oxygen species	42/18670	0.03323	0.0898409	0.0495836	HDAC6	1
BP	GO:0001953	negative regulation of cell-matrix adhesion	43/18670	0.0340085	0.0905455	0.0499724	MMP14	1
BP	GO:0034198	cellular response to amino acid starvation	43/18670	0.0340085	0.0905455	0.0499724	EIF2S1	1
BP	GO:0045687	positive regulation of glial cell differentiation	43/18670	0.0340085	0.0905455	0.0499724	DICER1	1
BP	GO:0045746	negative regulation of Notch signaling pathway	43/18670	0.0340085	0.0905455	0.0499724	MMP14	1
BP	GO:1901659	glycosyl compound biosynthetic process	43/18670	0.0340085	0.0905455	0.0499724	ADK	1
BP	GO:2001038	regulation of cellular response to drug	43/18670	0.0340085	0.0905455	0.0499724	HDAC6	1
MF	GO:0005507	copper ion binding	59/17696	0.00111589	0.0927618	0.0467878	TP53/ALB	2
MF	GO:0003730	mRNA 3'-UTR binding	91/17696	0.00262922	0.0927618	0.0467878	TP53/EXOSC9	2
MF	GO:0051087	chaperone binding	102/17696	0.00328949	0.0927618	0.0467878	TP53/ALB	2
MF	GO:0042826	histone deacetylase binding	111/17696	0.00388161	0.0927618	0.0467878	TP53/HDAC6	2
MF	GO:0004540	ribonuclease activity	114/17696	0.00408923	0.0927618	0.0467878	EXOSC9/DICER1	2
MF	GO:0008331	high voltage-gated calcium channel activity	10/17696	0.00844637	0.0927618	0.0467878	CACNB4	1
MF	GO:0016803	ether hydrolase activity	10/17696	0.00844637	0.0927618	0.0467878	ALOX12	1
MF	GO:0031078	histone deacetylase activity (H3-K14 specific)	10/17696	0.00844637	0.0927618	0.0467878	HDAC6	1
MF	GO:0032041	NAD-dependent histone deacetylase activity (H3-K14 specific)	10/17696	0.00844637	0.0927618	0.0467878	HDAC6	1
MF	GO:0001094	TFIID-class transcription factor complex binding	11/17696	0.00928734	0.0927618	0.0467878	TP53	1
MF	GO:0015643	toxic substance binding	11/17696	0.00928734	0.0927618	0.0467878	ALB	1
MF	GO:0016801	hydrolase activity, acting on ether bonds	11/17696	0.00928734	0.0927618	0.0467878	ALOX12	1
MF	GO:0035197	siRNA binding	11/17696	0.00928734	0.0927618	0.0467878	DICER1	1
MF	GO:0017136	NAD-dependent histone deacetylase activity	15/17696	0.0126445	0.0927618	0.0467878	HDAC6	1
MF	GO:0004518	nuclease activity	205/17696	0.0126982	0.0927618	0.0467878	EXOSC9/DICER1	2
MF	GO:0016888	endodeoxyribonuclease activity, producing 5'-phosphomonoesters	16/17696	0.0134822	0.0927618	0.0467878	DICER1	1
MF	GO:0034979	NAD-dependent protein deacetylase activity	16/17696	0.0134822	0.0927618	0.0467878	HDAC6	1
MF	GO:0004198	calcium-dependent cysteine-type endopeptidase activity	17/17696	0.0143192	0.0927618	0.0467878	CAPN9	1
MF	GO:0046965	retinoid X receptor binding	17/17696	0.0143192	0.0927618	0.0467878	RARG	1
MF	GO:0016747	transferase activity, transferring acyl groups other than amino-acyl groups	232/17696	0.0160597	0.0927618	0.0467878	NMT1/CHAT	2
MF	GO:0001091	RNA polymerase II general transcription initiation factor binding	20/17696	0.0168261	0.0927618	0.0467878	TP53	1
MF	GO:0070840	dynein complex binding	21/17696	0.0176605	0.0927618	0.0467878	HDAC6	1
MF	GO:0070006	metalloaminopeptidase activity	23/17696	0.0193271	0.0927618	0.0467878	MMP14	1
MF	GO:0016746	transferase activity, transferring acyl groups	264/17696	0.0204844	0.0927618	0.0467878	NMT1/CHAT	2
MF	GO:0035925	mRNA 3'-UTR AU-rich region binding	26/17696	0.0218222	0.0927618	0.0467878	EXOSC9	1
MF	GO:0042974	retinoic acid receptor binding	26/17696	0.0218222	0.0927618	0.0467878	RARG	1
MF	GO:0051787	misfolded protein binding	26/17696	0.0218222	0.0927618	0.0467878	HDAC6	1
MF	GO:0061629	RNA polymerase II-specific DNA-binding transcription factor binding	277/17696	0.0224131	0.0927618	0.0467878	RARG/EXOSC9	2
MF	GO:0016702	oxidoreductase activity, acting on single donors with incorporation of molecular oxygen, incorporation of two atoms of oxygen	27/17696	0.0226526	0.0927618	0.0467878	ALOX12	1
MF	GO:0004407	histone deacetylase activity	28/17696	0.0234823	0.0927618	0.0467878	HDAC6	1
MF	GO:0016701	oxidoreductase activity, acting on single donors with incorporation of molecular oxygen	28/17696	0.0234823	0.0927618	0.0467878	ALOX12	1
MF	GO:0017091	AU-rich element binding	28/17696	0.0234823	0.0927618	0.0467878	EXOSC9	1
MF	GO:0033558	protein deacetylase activity	29/17696	0.0243113	0.0927618	0.0467878	HDAC6	1
MF	GO:0035035	histone acetyltransferase binding	29/17696	0.0243113	0.0927618	0.0467878	TP53	1
MF	GO:0031625	ubiquitin protein ligase binding	290/17696	0.0244151	0.0927618	0.0467878	TP53/HDAC6	2
MF	GO:0051721	protein phosphatase 2A binding	32/17696	0.0267946	0.0927618	0.0467878	TP53	1
MF	GO:0044389	ubiquitin-like protein ligase binding	308/17696	0.0273053	0.0927618	0.0467878	TP53/HDAC6	2
MF	GO:0097718	disordered domain specific binding	33/17696	0.027621	0.0927618	0.0467878	TP53	1
MF	GO:0000175	3'-5'-exoribonuclease activity	34/17696	0.0284468	0.0927618	0.0467878	EXOSC9	1
MF	GO:0005504	fatty acid binding	34/17696	0.0284468	0.0927618	0.0467878	ALB	1
MF	GO:0016891	endoribonuclease activity, producing 5'-phosphomonoesters	34/17696	0.0284468	0.0927618	0.0467878	DICER1	1
MF	GO:0016896	exoribonuclease activity, producing 5'-phosphomonoesters	36/17696	0.0300964	0.0927618	0.0467878	EXOSC9	1
MF	GO:0019825	oxygen binding	36/17696	0.0300964	0.0927618	0.0467878	ALB	1
MF	GO:0043014	alpha-tubulin binding	37/17696	0.0309202	0.0927618	0.0467878	HDAC6	1
MF	GO:0004532	exoribonuclease activity	38/17696	0.0317433	0.0927618	0.0467878	EXOSC9	1
MF	GO:0048487	beta-tubulin binding	38/17696	0.0317433	0.0927618	0.0467878	HDAC6	1
MF	GO:0004520	endodeoxyribonuclease activity	41/17696	0.0342089	0.0927618	0.0467878	DICER1	1
MF	GO:0051879	Hsp90 protein binding	41/17696	0.0342089	0.0927618	0.0467878	HDAC6	1
MF	GO:0140297	DNA-binding transcription factor binding	351/17696	0.0347414	0.0927618	0.0467878	RARG/EXOSC9	2
MF	GO:0140296	general transcription initiation factor binding	42/17696	0.0350295	0.0927618	0.0467878	TP53	1
MF	GO:0061980	regulatory RNA binding	43/17696	0.0358494	0.0927618	0.0467878	DICER1	1
MF	GO:0019205	nucleobase-containing compound kinase activity	44/17696	0.0366686	0.0927618	0.0467878	ADK	1
MF	GO:0019213	deacetylase activity	44/17696	0.0366686	0.0927618	0.0467878	HDAC6	1
MF	GO:0001046	core promoter sequence-specific DNA binding	45/17696	0.0374872	0.0927618	0.0467878	TP53	1
MF	GO:0048156	tau protein binding	45/17696	0.0374872	0.0927618	0.0467878	HDAC6	1
MF	GO:0016893	endonuclease activity, active with either ribo- or deoxyribonucleic acids and producing 5'-phosphomonoesters	46/17696	0.0383052	0.0927618	0.0467878	DICER1	1
MF	GO:0004879	nuclear receptor activity	47/17696	0.0391225	0.0927618	0.0467878	RARG	1
MF	GO:0008374	O-acyltransferase activity	47/17696	0.0391225	0.0927618	0.0467878	CHAT	1
MF	GO:0098531	ligand-activated transcription factor activity	47/17696	0.0391225	0.0927618	0.0467878	RARG	1
MF	GO:0004177	aminopeptidase activity	48/17696	0.0399391	0.0927618	0.0467878	MMP14	1
MF	GO:0005245	voltage-gated calcium channel activity	48/17696	0.0399391	0.0927618	0.0467878	CACNB4	1
MF	GO:1990841	promoter-specific chromatin binding	48/17696	0.0399391	0.0927618	0.0467878	TP53	1
MF	GO:0140098	catalytic activity, acting on RNA	386/17696	0.0413173	0.0932251	0.0470214	EXOSC9/DICER1	2
MF	GO:0003743	translation initiation factor activity	51/17696	0.0423852	0.0932251	0.0470214	EIF2S1	1
MF	GO:0031593	polyubiquitin modification-dependent protein binding	51/17696	0.0423852	0.0932251	0.0470214	HDAC6	1
MF	GO:0001102	RNA polymerase II activating transcription factor binding	53/17696	0.0440127	0.0932251	0.0470214	EXOSC9	1
MF	GO:0030170	pyridoxal phosphate binding	54/17696	0.0448255	0.0932251	0.0470214	ALB	1
MF	GO:0070279	vitamin B6 binding	54/17696	0.0448255	0.0932251	0.0470214	ALB	1
MF	GO:0008408	3'-5' exonuclease activity	55/17696	0.0456376	0.0932251	0.0470214	EXOSC9	1
MF	GO:0003707	steroid hormone receptor activity	56/17696	0.0464491	0.0932251	0.0470214	RARG	1
MF	GO:0043621	protein self-association	56/17696	0.0464491	0.0932251	0.0470214	TP53	1
MF	GO:0016796	exonuclease activity, active with either ribo- or deoxyribonucleic acids and producing 5'-phosphomonoesters	57/17696	0.0472599	0.0932251	0.0470214	EXOSC9	1
MF	GO:0043022	ribosome binding	57/17696	0.0472599	0.0932251	0.0470214	EIF2S1	1
MF	GO:0004536	deoxyribonuclease activity	59/17696	0.0488797	0.0951172	0.0479758	DICER1	1
MF	GO:0004175	endopeptidase activity	427/17696	0.0495764	0.0951866	0.0480108	MMP14/CAPN9	2
