# Supplementary material for: Targeting the AKT‐P53/CREB pathway with epicatechin for improved prognosis of traumatic brain injury
Source: CNS Neurosci Ther. 2023 Jul 18;30(2):e14364. doi: 10.1111/cns.14364 (PMC10848092; doi:10.1111/cns.14364)
Supplement: Supplementary file 4 — Table S4 [file CNS-30-e14364-s001.xlsx]

## Sheet: KEGG
ID	Description	GeneRatio	BgRatio	pvalue	p.adjust	qvalue	geneID	Count
hsa05207	Chemical carcinogenesis - receptor activation	23/92	212/8191	5.62289e-17	1.30451e-14	5.62289e-15	ESR1/PGR/BCL2/PRKCA/AR/RELA/CYP3A4/CYP1A1/CYP1B1/AHR/NR1I3/GSTM1/GSTM2/EGFR/VEGFA/CCND1/FOS/RB1/RAF1/MYC/BIRC5/ESR2/RXRB	23
hsa05417	Lipid and atherosclerosis	21/92	215/8191	1.32452e-14	1.53644e-12	6.6226e-13	BCL2/CASP9/CASP3/CASP8/PRKCA/PPARG/RELA/IKBKB/MAPK8/CYP1A1/ICAM1/SELE/VCAM1/FOS/IL6/NFKBIA/NOS3/NFE2L2/GSK3B/OLR1/RXRB	21
hsa05418	Fluid shear stress and atherosclerosis	16/92	139/8191	2.08145e-12	1.39826e-10	6.027e-11	BCL2/RELA/IKBKB/MAPK8/ICAM1/SELE/VCAM1/GSTP1/GSTM1/GSTM2/VEGFA/FOS/CAV1/NOS3/NFE2L2/NQO1	16
hsa05215	Prostate cancer	14/92	97/8191	2.4108e-12	1.39826e-10	6.027e-11	BCL2/CASP9/AR/RELA/IKBKB/GSTP1/EGFR/CCND1/PLAU/RB1/NFKBIA/RAF1/ERBB2/GSK3B	14
hsa05161	Hepatitis B	16/92	162/8191	2.24295e-11	1.04073e-09	4.4859e-10	BCL2/CASP9/CASP3/CASP8/PRKCA/RELA/IKBKB/MAPK8/FOS/RB1/IL6/ELK1/NFKBIA/RAF1/MYC/BIRC5	16
hsa05167	Kaposi sarcoma-associated herpesvirus infection	17/92	194/8191	3.42373e-11	1.32384e-09	5.70621e-10	CASP9/CASP3/CASP8/RELA/IKBKB/MAPK8/ICAM1/VEGFA/CCND1/FOS/RB1/IL6/NFKBIA/RAF1/HIF1A/MYC/GSK3B	17
hsa04933	AGE-RAGE signaling pathway in diabetic complications	13/92	100/8191	6.08647e-11	2.01723e-09	8.69496e-10	BCL2/CASP3/PRKCA/RELA/MAPK8/ICAM1/SELE/VCAM1/VEGFA/CCND1/IL6/NOS3/COL3A1	13
hsa05208	Chemical carcinogenesis - reactive oxygen species	17/92	223/8191	3.11479e-10	9.03289e-09	3.89349e-09	RELA/IKBKB/MAPK8/CYP1A1/CYP1B1/AHR/GSTM1/GSTM2/AKR1C3/EGFR/VEGFA/FOS/NFKBIA/RAF1/HIF1A/NFE2L2/NQO1	17
hsa05163	Human cytomegalovirus infection	17/92	225/8191	3.58203e-10	9.23368e-09	3.98004e-09	CASP9/CASP3/CASP8/PRKCA/RELA/IKBKB/EGFR/VEGFA/CCND1/RB1/IL6/ELK1/NFKBIA/RAF1/MYC/PTGER3/GSK3B	17
hsa05210	Colorectal cancer	11/92	86/8191	2.39209e-09	5.54965e-08	2.39209e-08	BCL2/CASP9/CASP3/MAPK8/EGFR/CCND1/FOS/RAF1/MYC/BIRC5/GSK3B	11
hsa04210	Apoptosis	13/92	136/8191	2.98726e-09	6.30041e-08	2.71569e-08	BCL2/CASP9/CASP3/CASP8/RELA/IKBKB/MAPK8/FOS/NFKBIA/RAF1/BIRC5/PARP1/CTSD	13
hsa04668	TNF signaling pathway	12/92	112/8191	3.41669e-09	6.6056e-08	2.84724e-08	CASP3/CASP8/RELA/IKBKB/MAPK8/ICAM1/SELE/VCAM1/FOS/IL6/NFKBIA/IRF1	12
hsa05225	Hepatocellular carcinoma	14/92	168/8191	4.2613e-09	7.60477e-08	3.27792e-08	PRKCA/GSTP1/GSTM1/GSTM2/EGFR/CCND1/RB1/ELK1/RAF1/MYC/NFE2L2/NQO1/IGF2/GSK3B	14
hsa05205	Proteoglycans in cancer	15/92	205/8191	6.80902e-09	1.12835e-07	4.86359e-08	ESR1/CASP3/PRKCA/EGFR/VEGFA/CCND1/PLAU/ELK1/RAF1/HIF1A/ERBB2/CAV1/MYC/IGF2/ERBB3	15
hsa04919	Thyroid hormone signaling pathway	12/92	121/8191	8.33968e-09	1.28987e-07	5.55979e-08	ESR1/NCOA2/CASP9/PRKCA/DIO1/NCOA1/CCND1/RAF1/HIF1A/MYC/GSK3B/RXRB	12
hsa05212	Pancreatic cancer	10/92	76/8191	1.00899e-08	1.46303e-07	6.30616e-08	CASP9/RELA/IKBKB/MAPK8/EGFR/VEGFA/CCND1/RB1/RAF1/ERBB2	10
hsa05219	Bladder cancer	8/92	41/8191	1.31231e-08	1.79092e-07	7.71949e-08	EGFR/VEGFA/CCND1/RB1/RAF1/ERBB2/MYC/RASSF1	8
hsa05162	Measles	12/92	139/8191	4.02872e-08	5.19258e-07	2.23818e-07	BCL2/CASP9/CASP3/CASP8/RELA/IKBKB/MAPK8/CCND1/FOS/IL6/NFKBIA/GSK3B	12
hsa05169	Epstein-Barr virus infection	14/92	202/8191	4.5513e-08	5.55737e-07	2.39542e-07	BCL2/CASP9/CASP3/CASP8/RELA/IKBKB/MAPK8/ICAM1/PSMD3/CCND1/RB1/IL6/NFKBIA/MYC	14
hsa04151	PI3K-Akt signaling pathway	18/92	354/8191	5.64707e-08	6.5506e-07	2.82354e-07	CHRM1/CHRM2/BCL2/CASP9/PRKCA/RELA/IKBKB/EGFR/VEGFA/CCND1/IL6/RAF1/ERBB2/MYC/NOS3/IGF2/ERBB3/GSK3B	18
hsa05222	Small cell lung cancer	10/92	92/8191	6.58144e-08	7.27093e-07	3.13402e-07	BCL2/CASP9/CASP3/RELA/IKBKB/CCND1/RB1/NFKBIA/MYC/RXRB	10
hsa04917	Prolactin signaling pathway	9/92	70/8191	7.08908e-08	7.47576e-07	3.22231e-07	ESR1/RELA/MAPK8/CCND1/FOS/RAF1/IRF1/ESR2/GSK3B	9
hsa05224	Breast cancer	12/92	147/8191	7.53226e-08	7.59776e-07	3.2749e-07	ESR1/PGR/NCOA1/EGFR/CCND1/FOS/RB1/RAF1/ERBB2/MYC/ESR2/GSK3B	12
hsa05223	Non-small cell lung cancer	9/92	72/8191	9.10911e-08	8.80547e-07	3.79546e-07	CASP9/PRKCA/EGFR/CCND1/RB1/RAF1/ERBB2/RASSF1/RXRB	9
hsa01524	Platinum drug resistance	9/92	73/8191	1.02951e-07	9.18643e-07	3.95967e-07	BCL2/CASP9/CASP3/CASP8/GSTP1/GSTM1/GSTM2/ERBB2/BIRC5	9
hsa04115	p53 signaling pathway	9/92	73/8191	1.02951e-07	9.18643e-07	3.95967e-07	BCL2/CASP9/CASP3/CASP8/CCND1/CCNB1/CHEK2/IGFBP3/CHEK1	9
hsa01522	Endocrine resistance	10/92	98/8191	1.20986e-07	1.03958e-06	4.48096e-07	ESR1/BCL2/MAPK8/EGFR/CCND1/FOS/RB1/RAF1/ERBB2/ESR2	10
hsa04010	MAPK signaling pathway	16/92	294/8191	1.35385e-07	1.12176e-06	4.83518e-07	CASP3/PRKCA/RELA/IKBKB/MAPK8/EGFR/VEGFA/FOS/ELK1/RAF1/ERBB2/MYC/HSPB1/IGF2/ERBB3/RASA1	16
hsa05160	Hepatitis C	12/92	157/8191	1.56067e-07	1.24854e-06	5.38162e-07	CASP9/CASP3/CASP8/RELA/IKBKB/EGFR/CCND1/RB1/NFKBIA/RAF1/MYC/GSK3B	12
hsa01521	EGFR tyrosine kinase inhibitor resistance	9/92	79/8191	2.06559e-07	1.59739e-06	6.8853e-07	BCL2/PRKCA/EGFR/VEGFA/IL6/RAF1/ERBB2/ERBB3/GSK3B	9
hsa05213	Endometrial cancer	8/92	58/8191	2.2529e-07	1.68604e-06	7.26742e-07	CASP9/EGFR/CCND1/ELK1/RAF1/ERBB2/MYC/GSK3B	8
hsa04066	HIF-1 signaling pathway	10/92	109/8191	3.32921e-07	2.41368e-06	1.04038e-06	BCL2/PRKCA/RELA/EGFR/VEGFA/IL6/HIF1A/ERBB2/NOS3/HK2	10
hsa04915	Estrogen signaling pathway	11/92	138/8191	3.49359e-07	2.4561e-06	1.05866e-06	ESR1/PGR/NCOA2/BCL2/NCOA1/EGFR/FOS/RAF1/NOS3/CTSD/ESR2	11
hsa04012	ErbB signaling pathway	9/92	85/8191	3.91083e-07	2.66856e-06	1.15024e-06	PRKCA/MAPK8/EGFR/ELK1/RAF1/ERBB2/MYC/ERBB3/GSK3B	9
hsa04936	Alcoholic liver disease	11/92	142/8191	4.66639e-07	3.09315e-06	1.33325e-06	CASP3/CASP8/RELA/IKBKB/MAPK8/CCND1/IL6/NFKBIA/ACACA/ADH1B/GSK3B	11
hsa05170	Human immunodeficiency virus 1 infection	13/92	212/8191	5.96044e-07	3.84117e-06	1.65568e-06	BCL2/CASP9/CASP3/CASP8/PRKCA/RELA/IKBKB/MAPK8/FOS/NFKBIA/RAF1/CCNB1/CHEK1	13
hsa04657	IL-17 signaling pathway	9/92	94/8191	9.30213e-07	5.83269e-06	2.51409e-06	CASP3/CASP8/RELA/IKBKB/MAPK8/FOS/IL6/NFKBIA/GSK3B	9
hsa05166	Human T-cell leukemia virus 1 infection	13/92	222/8191	1.00778e-06	6.15275e-06	2.65205e-06	RELA/IKBKB/MAPK8/ICAM1/CCND1/FOS/RB1/IL6/ELK1/NFKBIA/MYC/CHEK2/CHEK1	13
hsa04215	Apoptosis - multiple species	6/92	32/8191	1.22015e-06	7.25835e-06	3.1286e-06	BCL2/CASP9/CASP3/CASP8/MAPK8/BIRC5	6
hsa05206	MicroRNAs in cancer	15/92	310/8191	1.5624e-06	9.04289e-06	3.8978e-06	BCL2/CASP3/PRKCA/IKBKB/CYP1B1/EGFR/VEGFA/CCND1/PLAU/TP63/RAF1/ERBB2/MYC/RASSF1/ERBB3	15
hsa04926	Relaxin signaling pathway	10/92	129/8191	1.5981e-06	9.04289e-06	3.8978e-06	PRKCA/RELA/MAPK8/EGFR/VEGFA/FOS/NFKBIA/RAF1/NOS3/COL3A1	10
hsa05164	Influenza A	11/92	171/8191	2.9588e-06	1.58607e-05	6.83651e-06	CASP9/CASP3/CASP8/PRKCA/PRSS1/RELA/IKBKB/ICAM1/IL6/NFKBIA/RAF1	11
hsa05134	Legionellosis	7/92	57/8191	2.99859e-06	1.58607e-05	6.83651e-06	CASP9/CASP3/CASP8/RELA/IL6/NFKBIA/HSF1	7
hsa04659	Th17 cell differentiation	9/92	108/8191	3.00806e-06	1.58607e-05	6.83651e-06	RELA/IKBKB/MAPK8/AHR/FOS/IL6/NFKBIA/HIF1A/RXRB	9
hsa05145	Toxoplasmosis	9/92	112/8191	4.07324e-06	2.09998e-05	9.05165e-06	BCL2/CASP9/CASP3/CASP8/RELA/IKBKB/MAPK8/ALOX5/NFKBIA	9
hsa04218	Cellular senescence	10/92	156/8191	8.88579e-06	4.48153e-05	1.93169e-05	RELA/CCND1/RB1/IL6/RAF1/MYC/CCNB1/CHEK2/IGFBP3/CHEK1	10
hsa04020	Calcium signaling pathway	12/92	240/8191	1.38286e-05	6.75474e-05	2.91152e-05	CHRM3/CHRM1/ADRA1A/CHRM2/PRKCA/EGFR/VEGFA/ERBB2/PTGER3/NOS3/ERBB3/CHRM5	12
hsa04510	Focal adhesion	11/92	201/8191	1.39753e-05	6.75474e-05	2.91152e-05	BCL2/PRKCA/MAPK8/EGFR/VEGFA/CCND1/ELK1/RAF1/ERBB2/CAV1/GSK3B	11
hsa04064	NF-kappa B signaling pathway	8/92	104/8191	1.98668e-05	9.21819e-05	3.97336e-05	BCL2/RELA/IKBKB/ICAM1/VCAM1/PLAU/NFKBIA/PARP1	8
hsa04625	C-type lectin receptor signaling pathway	8/92	104/8191	1.98668e-05	9.21819e-05	3.97336e-05	CASP8/RELA/IKBKB/MAPK8/IL6/NFKBIA/RAF1/IRF1	8
hsa05220	Chronic myeloid leukemia	7/92	76/8191	2.08564e-05	9.48764e-05	4.0895e-05	RELA/IKBKB/CCND1/RB1/NFKBIA/RAF1/MYC	7
hsa00980	Metabolism of xenobiotics by cytochrome P450	7/92	78/8191	2.47495e-05	0.000110421	4.75951e-05	CYP3A4/CYP1A1/CYP1B1/GSTP1/GSTM1/GSTM2/ADH1B	7
hsa04931	Insulin resistance	8/92	108/8191	2.61757e-05	0.000114581	4.93882e-05	RELA/IKBKB/MAPK8/SLC2A4/IL6/NFKBIA/NOS3/GSK3B	8
hsa04725	Cholinergic synapse	8/92	113/8191	3.63485e-05	0.000156164	6.7312e-05	CHRM3/CHRM1/CHRM2/BCL2/PRKCA/ACHE/FOS/CHRM5	8
hsa05226	Gastric cancer	9/92	149/8191	4.11552e-05	0.0001736	7.48277e-05	BCL2/EGFR/CCND1/RB1/RAF1/ERBB2/MYC/GSK3B/RXRB	9
hsa04370	VEGF signaling pathway	6/92	59/8191	4.75615e-05	0.000197041	8.49313e-05	CASP9/PRKCA/VEGFA/RAF1/NOS3/HSPB1	6
hsa05416	Viral myocarditis	6/92	60/8191	5.23726e-05	0.000210331	9.06599e-05	CASP9/CASP3/CASP8/ICAM1/CCND1/CAV1	6
hsa05143	African trypanosomiasis	5/92	37/8191	5.25828e-05	0.000210331	9.06599e-05	PRKCA/ICAM1/SELE/VCAM1/IL6	5
hsa04932	Non-alcoholic fatty liver disease	9/92	155/8191	5.61095e-05	0.000220634	9.51008e-05	CASP3/CASP8/PPARG/RELA/IKBKB/MAPK8/FOS/IL6/GSK3B	9
hsa05235	PD-L1 expression and PD-1 checkpoint pathway in cancer	7/92	89/8191	5.84028e-05	0.000225824	9.7338e-05	RELA/IKBKB/EGFR/FOS/NFKBIA/RAF1/HIF1A	7
hsa04014	Ras signaling pathway	11/92	236/8191	6.17681e-05	0.000234921	0.000101259	PRKCA/RELA/IKBKB/MAPK8/EGFR/VEGFA/ELK1/RAF1/RASSF1/IGF2/RASA1	11
hsa05221	Acute myeloid leukemia	6/92	67/8191	9.8025e-05	0.000366803	0.000158105	RELA/IKBKB/CCND1/RAF1/RUNX1T1/MYC	6
hsa05132	Salmonella infection	11/92	249/8191	0.000100105	0.00036864	0.000158897	BCL2/CASP3/CASP8/RELA/IKBKB/MAPK8/FOS/IL6/NFKBIA/RAF1/MYC	11
hsa04068	FoxO signaling pathway	8/92	131/8191	0.000104219	0.000377794	0.000162842	IKBKB/MAPK8/SLC2A4/EGFR/CCND1/IL6/RAF1/CCNB1	8
hsa04920	Adipocytokine signaling pathway	6/92	69/8191	0.000115651	0.000406532	0.000175229	RELA/IKBKB/MAPK8/SLC2A4/NFKBIA/RXRB	6
hsa05204	Chemical carcinogenesis - DNA adducts	6/92	69/8191	0.000115651	0.000406532	0.000175229	CYP3A4/CYP1A1/CYP1B1/GSTP1/GSTM1/GSTM2	6
hsa05120	Epithelial cell signaling in Helicobacter pylori infection	6/92	70/8191	0.000125361	0.000427704	0.000184355	CASP3/RELA/IKBKB/MAPK8/EGFR/NFKBIA	6
hsa05230	Central carbon metabolism in cancer	6/92	70/8191	0.000125361	0.000427704	0.000184355	EGFR/RAF1/HIF1A/ERBB2/MYC/HK2	6
hsa05142	Chagas disease	7/92	102/8191	0.000139085	0.000467648	0.000201573	CASP8/RELA/IKBKB/MAPK8/FOS/IL6/NFKBIA	7
hsa04910	Insulin signaling pathway	8/92	137/8191	0.000142541	0.000472421	0.00020363	IKBKB/MAPK8/SLC2A4/ELK1/RAF1/ACACA/HK2/GSK3B	8
hsa04620	Toll-like receptor signaling pathway	7/92	104/8191	0.000157115	0.00050626	0.000218215	CASP8/RELA/IKBKB/MAPK8/FOS/IL6/NFKBIA	7
hsa04660	T cell receptor signaling pathway	7/92	104/8191	0.000157115	0.00050626	0.000218215	RELA/IKBKB/MAPK8/FOS/NFKBIA/RAF1/GSK3B	7
hsa04928	Parathyroid hormone synthesis, secretion and action	7/92	106/8191	0.000176996	0.000555424	0.000239407	BCL2/PRKCA/EGFR/FOS/RAF1/RUNX2/RXRB	7
hsa05152	Tuberculosis	9/92	180/8191	0.000177161	0.000555424	0.000239407	BCL2/CASP9/CASP3/CASP8/RELA/MAPK8/IL6/RAF1/CTSD	9
hsa05133	Pertussis	6/92	76/8191	0.00019805	0.000612633	0.000264066	CASP3/RELA/MAPK8/FOS/IL6/IRF1	6
hsa05022	Pathways of neurodegeneration - multiple diseases	15/92	476/8191	0.000241719	0.000737879	0.000318051	CHRM3/CHRM1/BCL2/CASP9/CASP3/CASP8/PRKCA/RELA/MAPK8/PSMD3/IL6/RAF1/GRIA2/GSK3B/CHRM5	15
hsa05202	Transcriptional misregulation in cancer	9/92	193/8191	0.000298654	0.00089401	0.000385349	PPARG/RELA/PLAU/IL6/RUNX1T1/MYC/RUNX2/IGFBP3/RXRB	9
hsa04662	B cell receptor signaling pathway	6/92	82/8191	0.000300572	0.00089401	0.000385349	RELA/IKBKB/FOS/NFKBIA/RAF1/GSK3B	6
hsa05010	Alzheimer disease	13/92	384/8191	0.000330277	0.000969927	0.000418072	CHRM3/CHRM1/CASP9/CASP3/CASP8/RELA/IKBKB/MAPK8/PSMD3/IL6/RAF1/GSK3B/CHRM5	13
hsa05130	Pathogenic Escherichia coli infection	9/92	197/8191	0.000347621	0.0010081	0.000434527	CASP9/CASP3/CASP8/RELA/IKBKB/MAPK8/FOS/IL6/NFKBIA	9
hsa04071	Sphingolipid signaling pathway	7/92	119/8191	0.000361557	0.00102294	0.000440923	BCL2/PRKCA/RELA/MAPK8/RAF1/NOS3/CTSD	7
hsa04722	Neurotrophin signaling pathway	7/92	119/8191	0.000361557	0.00102294	0.000440923	BCL2/RELA/IKBKB/MAPK8/NFKBIA/RAF1/GSK3B	7
hsa05415	Diabetic cardiomyopathy	9/92	203/8191	0.000433399	0.00121143	0.000522168	PRKCA/RELA/MAPK8/SLC2A4/NOS3/PARP1/COL3A1/CTSD/GSK3B	9
hsa04110	Cell cycle	7/92	127/8191	0.000536369	0.0014814	0.000638535	CCND1/RB1/MYC/CCNB1/CHEK2/CHEK1/GSK3B	7
hsa05216	Thyroid cancer	4/92	37/8191	0.00074137	0.0020235	0.0008722	PPARG/CCND1/MYC/RXRB	4
hsa05231	Choline metabolism in cancer	6/92	98/8191	0.000782738	0.00211157	0.00091016	PRKCA/MAPK8/EGFR/FOS/RAF1/HIF1A	6
hsa04024	cAMP signaling pathway	9/92	221/8191	0.000801153	0.00213641	0.000920865	CHRM1/CHRM2/RELA/MAPK8/FOS/NFKBIA/RAF1/PTGER3/GRIA2	9
hsa05135	Yersinia infection	7/92	137/8191	0.00084321	0.00222301	0.000958193	RELA/IKBKB/MAPK8/FOS/IL6/NFKBIA/GSK3B	7
hsa05146	Amoebiasis	6/92	102/8191	0.000966057	0.00251826	0.00108546	CASP3/PRKCA/RELA/IL6/HSPB1/COL3A1	6
hsa04622	RIG-I-like receptor signaling pathway	5/92	70/8191	0.00109112	0.00281267	0.00121236	CASP8/RELA/IKBKB/MAPK8/NFKBIA	5
hsa05165	Human papillomavirus infection	11/92	331/8191	0.00114036	0.00290729	0.00125314	CASP3/CASP8/RELA/IKBKB/EGFR/VEGFA/CCND1/RB1/RAF1/IRF1/GSK3B	11
hsa00982	Drug metabolism - cytochrome P450	5/92	72/8191	0.00123938	0.0031254	0.00134715	CYP3A4/GSTP1/GSTM1/GSTM2/ADH1B	5
hsa05214	Glioma	5/92	75/8191	0.00148905	0.00371462	0.00160113	PRKCA/EGFR/CCND1/RB1/RAF1	5
hsa04921	Oxytocin signaling pathway	7/92	154/8191	0.00166826	0.00411741	0.00177474	PRKCA/EGFR/CCND1/FOS/ELK1/RAF1/NOS3	7
hsa04930	Type II diabetes mellitus	4/92	46/8191	0.00169615	0.00414218	0.00178542	IKBKB/MAPK8/SLC2A4/HK2	4
hsa04726	Serotonergic synapse	6/92	115/8191	0.00179694	0.0043426	0.00187181	PTGS1/CASP3/PRKCA/ALOX5/RAF1/HTR3A	6
hsa04935	Growth hormone synthesis, secretion and action	6/92	120/8191	0.00223079	0.0053355	0.00229979	PRKCA/MAPK8/FOS/RAF1/IGFBP3/GSK3B	6
hsa05144	Malaria	4/92	50/8191	0.00231344	0.00545685	0.00235209	ICAM1/SELE/VCAM1/IL6	4
hsa04080	Neuroactive ligand-receptor interaction	11/92	362/8191	0.00232857	0.00545685	0.00235209	NR3C1/GABRA1/CHRM3/CHRM1/ADRA1A/CHRM2/PRSS1/PTGER3/GRIA2/ADRA2C/CHRM5	11
hsa04913	Ovarian steroidogenesis	4/92	51/8191	0.00248902	0.00577452	0.00248902	CYP1A1/CYP1B1/ALOX5/AKR1C3	4
hsa04380	Osteoclast differentiation	6/92	128/8191	0.00308388	0.00708377	0.00305335	PPARG/RELA/IKBKB/MAPK8/FOS/NFKBIA	6
hsa04658	Th1 and Th2 cell differentiation	5/92	92/8191	0.0036548	0.00831289	0.00358314	RELA/IKBKB/MAPK8/FOS/NFKBIA	5
hsa04912	GnRH signaling pathway	5/92	93/8191	0.00382878	0.00862405	0.00371726	PRKCA/MAPK8/EGFR/ELK1/RAF1	5
hsa05171	Coronavirus disease - COVID-19	8/92	232/8191	0.00441725	0.00985386	0.00424735	PRKCA/RELA/IKBKB/MAPK8/EGFR/FOS/IL6/NFKBIA	8
hsa01523	Antifolate resistance	3/92	30/8191	0.00447033	0.0098773	0.00425746	RELA/IKBKB/IL6	3
hsa04621	NOD-like receptor signaling pathway	7/92	184/8191	0.00452415	0.0099019	0.00426806	BCL2/CASP8/RELA/IKBKB/MAPK8/IL6/NFKBIA	7
hsa00052	Galactose metabolism	3/92	31/8191	0.00490946	0.0106448	0.00458828	AKR1B1/MGAM/HK2	3
hsa00140	Steroid hormone biosynthesis	4/92	62/8191	0.00505971	0.010869	0.00468492	CYP3A4/CYP1A1/CYP1B1/AKR1C3	4
hsa04623	Cytosolic DNA-sensing pathway	4/92	63/8191	0.00535705	0.0114022	0.00491472	RELA/IKBKB/IL6/NFKBIA	4
hsa05131	Shigellosis	8/92	247/8191	0.00640974	0.0135187	0.00582704	BCL2/RELA/IKBKB/MAPK8/EGFR/NFKBIA/HK2/GSK3B	8
hsa04664	Fc epsilon RI signaling pathway	4/92	68/8191	0.00701986	0.0146721	0.0063242	PRKCA/MAPK8/ALOX5/RAF1	4
hsa05203	Viral carcinogenesis	7/92	204/8191	0.00786883	0.0162997	0.00702574	CASP3/CASP8/RELA/CCND1/RB1/NFKBIA/CHEK1	7
hsa05218	Melanoma	4/92	72/8191	0.00857249	0.0176002	0.00758627	EGFR/CCND1/RB1/RAF1	4
hsa04630	JAK-STAT signaling pathway	6/92	162/8191	0.00960315	0.0195433	0.00842382	BCL2/EGFR/CCND1/IL6/RAF1/MYC	6
hsa05140	Leishmaniasis	4/92	77/8191	0.0108092	0.0218065	0.00939934	RELA/FOS/ELK1/NFKBIA	4
hsa04152	AMPK signaling pathway	5/92	121/8191	0.011469	0.0229379	0.00988705	ADRA1A/PPARG/SLC2A4/CCND1/ACACA	5
hsa00983	Drug metabolism - other enzymes	4/92	80/8191	0.0123166	0.0244227	0.010527	CYP3A4/GSTP1/GSTM1/GSTM2	4
hsa04728	Dopaminergic synapse	5/92	132/8191	0.0162183	0.0318867	0.0137443	PRKCA/MAPK8/FOS/GRIA2/GSK3B	5
hsa05323	Rheumatoid arthritis	4/92	93/8191	0.0203785	0.0397295	0.0171248	ICAM1/VEGFA/FOS/IL6	4
hsa04140	Autophagy - animal	5/92	141/8191	0.0209644	0.0405311	0.0174703	BCL2/MAPK8/RAF1/HIF1A/CTSD	5
hsa04340	Hedgehog signaling pathway	3/92	56/8191	0.0247697	0.0474924	0.0204709	BCL2/CCND1/GSK3B	3
hsa00480	Glutathione metabolism	3/92	57/8191	0.0259382	0.049325	0.0212608	GSTP1/GSTM1/GSTM2	3
hsa04914	Progesterone-mediated oocyte maturation	4/92	102/8191	0.027502	0.0518738	0.0223594	PGR/MAPK8/RAF1/CCNB1	4
hsa04730	Long-term depression	3/92	60/8191	0.0296186	0.0554155	0.023886	PRKCA/RAF1/GRIA2	3
hsa04934	Cushing syndrome	5/92	155/8191	0.0300129	0.055704	0.0240103	AHR/EGFR/CCND1/RB1/GSK3B	5
hsa00590	Arachidonic acid metabolism	3/92	61/8191	0.0309037	0.0569021	0.0245268	PTGS1/ALOX5/AKR1C3	3
hsa04390	Hippo signaling pathway	5/92	157/8191	0.0314787	0.0575043	0.0247863	CCND1/MYC/BIRC5/RASSF1/GSK3B	5
hsa05020	Prion disease	7/92	273/8191	0.0334568	0.0606404	0.0261381	CASP9/CASP3/MAPK8/PSMD3/IL6/CAV1/GSK3B	7
hsa00790	Folate biosynthesis	2/92	26/8191	0.0340556	0.0612473	0.0263997	AKR1C3/AKR1B1	2
hsa04929	GnRH secretion	3/92	64/8191	0.0349328	0.0623415	0.0268714	PRKCA/RAF1/ESR2	3
hsa04720	Long-term potentiation	3/92	67/8191	0.0392204	0.0694591	0.0299393	PRKCA/RAF1/GRIA2	3
hsa00830	Retinol metabolism	3/92	68/8191	0.0407066	0.071545	0.0308384	CYP3A4/CYP1A1/ADH1B	3
hsa04310	Wnt signaling pathway	5/92	170/8191	0.0421009	0.0725577	0.0312749	PRKCA/MAPK8/CCND1/MYC/GSK3B	5
hsa05031	Amphetamine addiction	3/92	69/8191	0.0422211	0.0725577	0.0312749	PRKCA/FOS/GRIA2	3
hsa05211	Renal cell carcinoma	3/92	69/8191	0.0422211	0.0725577	0.0312749	VEGFA/RAF1/HIF1A	3
hsa04810	Regulation of actin cytoskeleton	6/92	229/8191	0.0435933	0.074365	0.0320539	CHRM3/CHRM1/CHRM2/EGFR/RAF1/CHRM5	6
hsa04137	Mitophagy - animal	3/92	72/8191	0.0469325	0.0794769	0.0342573	RELA/MAPK8/HIF1A	3
